# Supplementary material for: Transcriptome analysis of extant cotton progenitors revealed tetraploidization and identified genome-specific single nucleotide polymorphism in diploid and allotetraploid cotton
Source: BMC Res Notes. 2014 Aug 6;7:493. doi: 10.1186/1756-0500-7-493 (PMC4267057; doi:10.1186/1756-0500-7-493)
Supplement: Supplementary file 1 — Additional file 1: Table S1: Contig size and range of GaA and GrD after merging. (XLS 22 KB) [file 13104_2014_3038_MOESM1_ESM.xls]

## Sheet: Sheet1
Additional file 1: Table S1 Contig size and range of GaA and GrD after merging
Contig size	GaA	%	GrD	%
200-500bp	41918	46.8	27673	42.2
500-1,000bp	27537	30.7	19289	29.4
1,000-1,500bp	8775	9.8	8773	13.4
1,500-2,000bp	4972	5.5	5315	8.1
2,000-2,500bp	2967	3.3	2527	3.9
2,500-3,000bp	1543	1.7	1115	1.7
>= 3,000bp	1876	2.1	850	1.3
Total	89588		65542
