# Supplementary material for: Transcriptome analysis of extant cotton progenitors revealed tetraploidization and identified genome-specific single nucleotide polymorphism in diploid and allotetraploid cotton
Source: BMC Res Notes. 2014 Aug 6;7:493. doi: 10.1186/1756-0500-7-493 (PMC4267057; doi:10.1186/1756-0500-7-493)
Supplement: Supplementary file 2 — Additional file 2: DataSet1: Genomic Specific SNPs(GNPs) between GaA and GrD. (TXT 2 MB) [file 13104_2014_3038_MOESM2_ESM.txt]

cuDContig1714	1138	1138	C	T
cuDContig1714	1183	1184	AG	GT
cuDContig1714	1431	1431	T	G
cuDContig1714	1802	1802	A	C
cuDContig1714	1911	1911	A	C
cuDContig1714	1948	1948	G	C
cuDContig1714	2524	2524	A	C
cuDContig1714	2598	2598	T	C
cuDContig1714	2641	2641	G	A
cuDContig1714	2647	2647	T	G
cuDContig1714	2692	2692	A	C
cuDContig1714	2721	2721	G	T
cuDContig1714	2952	2952	C	A
cuDContig1714	3147	3147	A	G
cuDContig1714	3287	3287	A	C
cuDContig1714	3326	3326	A	C
cuDContig1714	3812	3812	C	A
cuDContig1714	3878	3878	G	T
cuDContig1714	3932	3932	G	T
cuDContig1714	3971	3971	G	T
cuDContig1714	3998	3998	G	A
cuDContig1714	4241	4241	G	C
cuDContig1714	4311	4311	G	T
cuDContig1714	4320	4320	G	T
cuDContig1714	4487	4487	C	G
cuDContig1714	4783	4783	A	G
cuDContig1714	4835	4835	C	T
cuDContig1714	4924	4924	T	G
cuDContig1714	4929	4929	A	G
cuDContig1714	5116	5116	A	C
cuDContig1714	5263	5263	T	C
cuDContig1714	5277	5277	T	C
cuDContig1714	5362	5362	C	G
cuDContig1714	5415	5415	A	C
cuDContig1714	5424	5424	C	G
cuDContig1714	5458	5458	C	A
cuDContig1714	5819	5819	A	G
cuDContig1714	6113	6113	A	G
cuDContig1714	6162	6162	C	T
cuDContig1714	6352	6352	A	G
cuDContig1714	6457	6457	A	C
cuDContig1714	6535	6535	T	C
cuDContig1714	6546	6546	G	A
cuDContig1714	6711	6711	C	A
cuDContig1714	6724	6724	C	A
cuDContig1714	6755	6755	C	A
cuDContig1714	6888	6888	C	A
cuDContig1714	7154	7154	T	C
cuDContig1714	7974	7974	A	C
cuDContig1714	8754	8754	T	A
cuDContig1714	8813	8813	C	G
cuDContig1714	8841	8841	C	T
cuDContig557	406	406	C	T
cuDContig557	476	476	G	T
cuDContig557	510	510	A	G
cuDContig557	1245	1245	A	C
cuDContig557	1344	1344	A	T
cuDContig557	1371	1371	G	A
cuDContig557	2215	2215	G	T
cuDContig557	2390	2390	G	T
cuDContig557	2477	2477	G	T
cuDContig557	2629	2629	C	A
cuDContig557	3019	3019	G	C
cuDContig557	3202	3202	T	G
cuDContig557	3441	3441	G	A
cuDContig557	3603	3603	G	T
cuDContig557	3829	3829	C	A
cuDContig557	5029	5029	G	A
cuDContig557	5245	5245	G	A
cuDContig557	6193	6193	T	C
cuDContig557	6433	6433	C	T
cuDContig557	6449	6449	G	A
cuDContig557	6828	6828	A	G
cuDContig557	7181	7181	G	A
cuDContig557	7587	7587	C	T
cuDContig557	7607	7607	A	G
cuDContig557	7669	7669	C	T
cuDContig557	7999	7999	C	T
cuDContig557	8014	8014	T	C
cuDContig557	8176	8176	G	C
cuDContig557	8350	8350	G	C
cuDContig7617	267	267	T	G
cuDContig7617	677	677	T	C
cuDContig7617	1415	1415	T	G
cuDContig7617	1433	1433	G	T
cuDContig7617	1884	1884	G	T
cuDContig7617	5240	5240	C	T
cuDContig8253	327	327	G	A
cuDContig5123	194	194	A	G
cuDContig5123	203	203	A	C
cuDContig5123	258	258	T	A
cuDContig5123	328	328	G	A
cuDContig5123	761	761	G	A
cuDContig5123	781	781	C	T
cuDContig5123	991	991	C	T
cuDContig5123	1216	1216	C	T
cuDContig5123	1222	1222	C	T
cuDContig5123	1290	1290	A	G
cuDContig5123	1477	1477	T	G
cuDContig5123	1573	1573	G	T
cuDContig5123	1765	1765	T	C
cuDContig5123	1768	1768	T	G
cuDContig5123	2455	2455	A	T
cuDContig5123	2464	2464	A	T
cuDContig5123	2608	2608	T	A
cuDContig5123	2776	2776	A	G
cuDContig5123	2827	2827	C	G
cuDContig5123	2834	2834	A	G
cuDContig5123	2843	2843	T	A
cuDContig5123	2907	2907	C	T
cuDContig5123	2914	2914	C	T
cuDContig5123	3220	3220	T	C
cuDContig5123	3229	3229	G	A
cuDContig5123	3248	3248	C	T
cuDContig5123	3472	3472	T	C
cuDContig5123	3574	3574	G	A
cuDContig5123	3640	3640	A	G
cuDContig5123	3682	3682	C	T
cuDContig5123	3700	3700	A	T
cuDContig5123	3755	3755	C	T
cuDContig5123	3819	3819	C	T
cuDContig4658	184	184	C	T
cuDContig4658	200	200	C	T
cuDContig4658	412	412	C	A
cuDContig4658	452	452	T	G
cuDContig4658	492	492	A	G
cuDContig4658	637	637	C	T
cuDContig4658	689	689	G	C
cuDContig4658	802	802	C	T
cuDContig4658	866	866	G	T
cuDContig4658	903	903	T	C
cuDContig4658	1051	1051	T	C
cuDContig4658	1270	1270	T	A
cuDContig4658	1400	1400	A	G
cuDContig4658	1516	1516	T	C
cuDContig4658	1546	1546	C	T
cuDContig4658	1597	1597	G	A
cuDContig4658	1827	1827	A	G
cuDContig4658	1833	1833	C	A
cuDContig4658	2943	2943	C	T
cuDContig4658	3084	3084	T	G
cuDContig4658	3297	3297	G	A
cuDContig4658	3330	3330	T	C
cuDContig4658	3621	3621	A	G
cuDContig4658	3762	3762	T	A
cuDContig4658	3765	3765	A	G
cuDContig4658	4216	4216	G	T
cuDContig4658	4265	4265	T	G
cuDContig4658	4409	4409	C	A
cuDContig4658	4742	4742	T	C
cuDContig4658	5744	5744	T	A
cuDContig4658	5752	5752	T	A
cuDContig4658	5830	5830	A	T
cuDContig4658	5863	5863	T	A
cuDContig4658	5911	5911	A	T
cuDContig4658	6219	6219	A	G
cuDContig4658	6235	6235	C	T
cuDContig4658	6355	6355	T	C
cuDContig4658	6588	6588	G	A
cuDContig4658	7262	7262	A	G
cuDContig4658	7383	7383	C	G
cuDContig4658	7401	7401	T	A
cuDContig4658	7404	7404	C	T
cuDContig5960	311	311	C	G
cuDContig5960	348	348	G	A
cuDContig5960	377	377	T	G
cuDContig5960	422	422	G	C
cuDContig5960	814	814	T	G
cuDContig5960	888	888	A	C
cuDContig5960	914	914	G	A
cuDContig5960	924	924	T	C
cuDContig5960	1216	1216	C	T
CDcontig32749	6808	6808	C	T
CDcontig32749	6919	6919	G	C
CDcontig32749	6949	6949	G	A
cuDContig5093	2694	2694	G	T
cuDContig5093	2785	2785	A	G
cuDContig5093	3883	3883	T	C
cuDContig5093	3919	3919	C	G
cuDContig5093	4872	4872	T	A
cuDContig5093	4980	4980	A	G
cuDContig5093	5094	5094	C	T
cuDContig5093	5205	5205	A	G
cuDContig5093	5283	5283	C	T
cuDContig5093	5348	5348	A	G
cuDContig5093	5451	5451	A	G
cuDContig5093	5475	5475	C	T
cuDContig5093	5487	5487	G	A
cuDContig5093	5586	5586	C	A
cuDContig5093	5621	5621	T	C
cuDContig5093	5740	5740	A	T
cuDContig5093	5783	5783	A	G
cuDContig5093	5951	5951	A	G
cuDContig5093	6063	6063	C	T
cuDContig5093	6117	6117	T	C
cuDContig5093	6195	6195	G	A
cuDContig5093	6309	6309	A	T
cuDContig5093	6348	6348	T	A
cuDContig5093	6420	6420	T	C
cuDContig5093	6435	6435	C	T
cuDContig5093	6560	6560	G	A
cuDContig5093	6621	6621	G	A
cuDContig5093	6627	6627	G	T
cuDContig5093	6660	6660	T	A
cuDContig5093	6746	6746	T	C
cuDContig5093	6872	6872	C	T
cuDContig4678	5817	5817	A	C
cuDContig4678	6112	6112	G	A
cuDContig4678	6179	6179	A	G
CDcontig19575	2431	2431	C	A
CDcontig19575	2482	2482	C	T
CDcontig19575	2498	2498	G	C
CDcontig19575	2503	2503	A	G
CDcontig19575	2518	2518	A	C
CDcontig19575	4909	4909	C	A
CDcontig19575	4930	4930	G	A
cuDContig4245	95	95	C	T
cuDContig4245	129	129	G	A
cuDContig4245	135	135	G	A
cuDContig4245	880	880	G	A
cuDContig4245	1003	1003	T	C
cuDContig4245	1991	1991	T	G
cuDContig4245	2187	2187	T	G
cuDContig4245	2913	2914	TT	GA
cuDContig4245	3383	3383	C	A
cuDContig4245	3571	3571	A	G
cuDContig4245	3978	3978	C	T
cuDContig4245	4254	4254	G	A
cuDContig4245	4691	4691	G	T
cuDContig4245	5182	5182	T	C
cuDContig4245	6015	6015	C	T
cuDContig14865	538	538	G	A
cuDContig14865	618	618	A	G
cuDContig14865	673	673	G	A
cuDContig14865	1024	1024	A	G
cuDContig14865	1143	1143	G	A
cuDContig14865	2073	2073	A	G
cuDContig14865	2279	2279	A	G
cuDContig14865	2300	2300	A	T
cuDContig14865	2808	2808	A	G
cuDContig14865	2904	2904	G	C
cuDContig14865	4490	4490	C	A
cuDContig14865	4539	4539	C	T
cuDContig14865	4866	4866	T	A
cuDContig14865	4881	4881	A	G
cuDContig14865	5016	5016	T	A
cuDContig14865	5214	5214	C	T
cuDContig14865	5219	5219	A	G
cuDContig14865	5239	5239	G	A
cuDContig4055	386	386	A	G
cuDContig4055	447	447	C	T
cuDContig4055	571	571	C	T
cuDContig4055	670	670	G	A
cuDContig4055	680	680	T	C
cuDContig4055	751	751	T	G
cuDContig4055	781	781	G	A
cuDContig4055	847	847	G	T
cuDContig4055	945	945	T	C
cuDContig4055	1008	1008	G	A
cuDContig4055	1269	1269	C	T
cuDContig4055	1306	1306	G	A
cuDContig4055	1431	1431	T	C
cuDContig4055	1456	1456	A	G
cuDContig4055	2120	2120	T	C
cuDContig4055	2218	2218	G	A
cuDContig4055	2283	2285	GAG	AAA
cuDContig4055	2290	2290	T	C
cuDContig3634	669	669	C	T
cuDContig3634	798	798	T	C
cuDContig3634	833	833	T	C
cuDContig3634	1101	1101	C	T
cuDContig3634	1346	1346	A	C
cuDContig3634	1391	1391	C	T
cuDContig3634	1434	1434	A	C
cuDContig3634	1437	1437	A	G
cuDContig3634	1515	1515	A	C
cuDContig3634	1531	1531	A	G
cuDContig3634	1650	1650	C	T
cuDContig3634	1656	1656	T	C
cuDContig3634	1695	1695	T	C
cuDContig3634	1788	1788	A	C
cuDContig3634	1855	1855	C	T
cuDContig3634	2046	2046	C	T
cuDContig3634	2306	2306	G	A
cuDContig3634	2400	2400	G	A
cuDContig3634	2439	2439	C	T
cuDContig3634	2458	2458	T	A
cuDContig3634	2498	2498	C	T
cuDContig3634	2515	2515	C	T
cuDContig3634	2598	2598	G	A
cuDContig3634	2776	2776	T	C
cuDContig3634	2811	2811	A	G
cuDContig3634	3000	3000	G	A
cuDContig3634	3181	3181	C	G
cuDContig3634	3237	3237	G	A
cuDContig3634	3309	3309	T	A
cuDContig3634	3311	3311	C	T
cuDContig3634	3420	3420	C	T
cuDContig3634	3938	3938	G	T
cuDContig3634	3942	3942	C	T
cuDContig3634	3989	3989	C	A
cuDContig3634	4194	4194	A	C
cuDContig3634	4240	4240	T	A
cuDContig3634	4299	4299	C	T
cuDContig3634	4329	4329	A	G
cuDContig3634	4600	4600	A	T
cuDContig3634	4776	4776	G	A
cuDContig3634	4812	4812	C	G
cuDContig3634	4814	4814	G	A
cuDContig3634	5379	5379	G	A
cuDContig3634	5409	5409	G	A
cuDContig3634	5451	5451	C	T
cuDContig3634	5616	5616	T	C
cuDContig3634	5633	5633	A	C
cuDContig3634	5670	5670	A	G
cuDContig3634	5672	5672	C	T
cuDContig3634	5823	5823	A	G
cuDContig3904	2637	2637	A	G
CDcontig14330	3414	3414	A	C
CDcontig14330	3533	3533	T	C
CDcontig14330	3557	3557	C	T
CDcontig14330	3788	3788	G	T
CDcontig14330	3862	3862	A	G
CDcontig14330	3998	3998	T	G
cuDContig2641	1798	1798	C	A
cuDContig2641	1932	1932	A	T
cuDContig2641	5241	5244	TAAT	AAAA
cuDContig2641	5266	5266	C	A
cuDContig2641	5394	5395	AA	TAT
cuDContig2641	5410	5410	A	C
cuDContig2641	5411	5411	A	T
cuDContig2641	5423	5423	G	T
cuDContig2641	5560	5560	C	A
cuDContig1368	1192	1192	A	G
cuDContig1368	1216	1216	T	C
cuDContig1368	1244	1244	A	G
cuDContig1368	2553	2553	C	T
cuDContig1368	2844	2844	T	C
cuDContig1368	3160	3160	A	C
cuDContig1368	3458	3458	T	C
cuDContig1368	3545	3545	A	T
cuDContig1368	3673	3673	C	A
cuDContig16208	4655	4655	G	T
cuDContig16208	4751	4751	A	G
cuDContig16208	4799	4799	A	G
cuDContig16208	4834	4834	A	G
cuDContig16208	4934	4934	A	G
cuDContig16208	4999	4999	T	G
cuDContig16208	5004	5004	G	A
cuDContig16208	5036	5036	G	A
cuDContig16208	5042	5042	A	G
cuDContig16208	5123	5123	G	A
cuDContig16208	5125	5125	T	C
cuDContig16208	5142	5142	G	A
cuDContig16208	5169	5169	G	A
cuDContig16208	5202	5202	A	G
cuDContig16208	5339	5339	T	G
cuDContig16208	5382	5382	A	G
cuDContig16208	5435	5435	T	C
cuDContig16208	5459	5459	A	T
cuDContig797	115	115	C	G
cuDContig797	228	228	C	G
cuDContig797	308	308	C	A
cuDContig797	555	555	T	C
cuDContig797	606	606	A	G
cuDContig797	741	741	A	G
cuDContig797	868	868	C	T
cuDContig797	920	920	T	A
cuDContig797	1134	1134	A	G
cuDContig797	1179	1179	T	C
cuDContig797	1215	1215	A	T
cuDContig3966	2608	2608	T	C
cuDContig3966	2638	2638	G	C
cuDContig3966	2653	2653	A	G
cuDContig3966	3929	3929	G	A
cuDContig3966	4001	4001	A	G
cuDContig3966	4152	4152	A	G
cuDContig7509	489	489	T	C
cuDContig7509	684	684	A	T
cuDContig7509	777	777	T	C
cuDContig7509	828	828	G	A
cuDContig7509	936	936	A	C
cuDContig7509	1128	1128	T	C
cuDContig7509	1395	1395	T	C
cuDContig7509	1419	1419	T	C
cuDContig7509	1776	1776	G	A
cuDContig7509	1815	1815	C	G
cuDContig7509	1821	1821	C	T
cuDContig7509	1836	1836	C	T
cuDContig7509	1936	1936	T	C
cuDContig7509	2073	2073	G	A
cuDContig7509	2271	2271	G	A
cuDContig7509	2373	2373	A	T
cuDContig7509	2541	2541	G	A
cuDContig7509	2696	2696	G	T
cuDContig7509	2796	2796	C	T
cuDContig7509	2892	2892	C	T
cuDContig7509	2997	2997	C	T
cuDContig7509	3057	3057	G	A
cuDContig7509	3230	3230	C	T
cuDContig7509	3296	3296	A	G
cuDContig7509	3411	3411	T	A
cuDContig7509	3543	3543	G	A
cuDContig7509	3807	3807	A	G
cuDContig7509	3846	3846	A	G
cuDContig7509	3927	3927	T	C
cuDContig7509	4092	4092	G	A
cuDContig7509	4155	4155	G	A
cuDContig7509	4380	4380	C	T
cuDContig7509	4596	4596	A	T
cuDContig7509	4929	4929	A	G
cuDContig7509	4956	4956	A	G
cuDContig7509	4985	4985	T	G
cuDContig7509	5133	5133	A	G
cuDContig7509	5202	5202	G	A
cuDContig7509	5217	5217	G	C
cuDContig7509	5241	5241	A	G
cuDContig7509	5463	5463	C	T
CDcontig17884	1393	1393	C	T
CDcontig17884	1476	1476	A	T
CDcontig17884	1493	1493	T	C
CDcontig17884	2319	2319	A	G
CDcontig17884	2387	2387	C	A
CDcontig17884	2408	2408	C	G
CDcontig17884	2456	2456	T	G
CDcontig17884	2513	2513	T	A
CDcontig17884	2575	2575	G	A
CDcontig17884	2594	2594	G	A
CDcontig17884	2677	2677	C	G
CDcontig17884	2754	2754	C	G
CDcontig17884	3203	3203	A	C
CDcontig17884	3215	3215	A	C
CDcontig17884	3415	3415	G	A
CDcontig17884	4406	4406	T	A
CDcontig17884	5379	5379	C	T
CDcontig17884	5380	5380	C	G
cuDContig11049	351	351	T	C
cuDContig11049	968	968	T	C
cuDContig11049	1074	1074	A	T
cuDContig11049	1094	1094	T	G
cuDContig11049	1164	1164	A	T
cuDContig11049	1280	1280	C	G
cuDContig11049	1323	1323	G	C
cuDContig11049	1331	1331	T	C
cuDContig11049	1653	1653	T	G
cuDContig11049	2249	2249	A	T
cuDContig11049	3539	3539	C	T
cuDContig11049	3609	3609	G	C
cuDContig11049	3686	3686	A	C
cuDContig11049	3800	3800	A	G
cuDContig11049	3821	3821	C	T
cuDContig11049	3890	3890	T	C
cuDContig11049	5108	5108	C	T
cuDContig2955	195	195	A	T
cuDContig2955	713	713	G	A
cuDContig2955	716	716	T	C
cuDContig2955	740	740	G	A
cuDContig2955	799	799	G	A
cuDContig2955	849	849	C	T
cuDContig2955	1133	1133	T	A
cuDContig2955	1175	1175	A	G
cuDContig2955	1190	1190	G	T
cuDContig2955	1286	1286	C	T
cuDContig2955	1368	1368	A	G
cuDContig2955	1461	1461	G	A
cuDContig2955	2195	2195	G	A
cuDContig2955	2197	2198	CT	TA
cuDContig2955	2288	2288	C	G
cuDContig2955	2377	2377	G	A
cuDContig2955	2402	2402	A	G
cuDContig2955	2495	2495	T	A
cuDContig2955	2585	2585	C	T
cuDContig2955	2675	2675	C	T
cuDContig2955	2723	2723	A	G
cuDContig2955	2785	2785	T	C
cuDContig2955	2861	2861	A	G
cuDContig2955	2868	2868	G	C
cuDContig2955	2983	2983	C	A
cuDContig2955	3038	3038	A	G
cuDContig2955	3050	3050	T	A
cuDContig2955	3080	3080	C	A
cuDContig2955	3214	3214	T	G
cuDContig2955	3246	3246	C	G
cuDContig2955	3276	3276	G	A
cuDContig2955	3286	3286	G	A
cuDContig2955	3322	3322	T	C
cuDContig2955	3483	3483	G	A
cuDContig2955	3549	3549	C	A
cuDContig2955	3592	3592	A	C
cuDContig2955	3604	3604	G	C
cuDContig2955	3649	3649	T	C
cuDContig11944	3005	3005	A	C
cuDContig11944	3612	3612	T	G
cuDContig3942	345	345	C	T
cuDContig3942	352	352	A	C
cuDContig3942	415	415	G	A
cuDContig3942	1043	1043	C	T
cuDContig3942	1073	1073	C	G
cuDContig3942	1147	1147	G	A
cuDContig3942	1506	1506	A	T
cuDContig3942	1520	1520	A	C
cuDContig3942	1525	1525	T	C
cuDContig3942	1584	1584	T	C
cuDContig3942	1622	1622	G	A
cuDContig3942	1722	1722	G	A
cuDContig3942	1740	1740	C	T
cuDContig3942	1746	1746	C	T
cuDContig3942	1780	1780	G	T
cuDContig3942	1995	1995	T	C
cuDContig3942	2053	2053	G	A
cuDContig3942	2110	2110	G	C
cuDContig3942	2194	2194	G	T
cuDContig3942	2414	2414	A	G
cuDContig3942	2426	2426	A	G
cuDContig3942	2611	2611	A	T
cuDContig3942	2677	2677	T	A
cuDContig3942	2695	2695	T	C
cuDContig3942	2824	2824	A	T
cuDContig3942	2902	2902	G	A
cuDContig3942	2980	2980	T	C
cuDContig3942	3072	3072	T	A
cuDContig3942	3076	3076	T	A
cuDContig3942	3380	3380	G	A
cuDContig3942	3429	3429	A	C
cuDContig3942	3433	3433	G	A
cuDContig3942	3520	3520	A	G
cuDContig3942	3540	3540	G	A
cuDContig3942	3602	3602	C	T
cuDContig3942	3612	3612	G	A
cuDContig3942	3688	3688	C	A
cuDContig3942	3760	3760	A	G
cuDContig3942	3799	3799	G	A
cuDContig3942	3844	3844	C	T
cuDContig3942	4078	4078	T	C
cuDContig3942	4151	4151	C	T
cuDContig3942	4258	4258	C	T
cuDContig3942	4288	4288	C	T
cuDContig3942	4303	4303	C	T
cuDContig3942	4332	4332	C	T
cuDContig3942	4504	4504	A	C
cuDContig3942	4677	4677	T	A
cuDContig3942	4865	4865	T	C
cuDContig3942	4888	4888	A	G
cuDContig3942	4955	4955	A	G
cuDContig13551	317	317	T	C
cuDContig13551	456	456	G	A
cuDContig13551	476	476	A	T
cuDContig6717	2799	2799	T	A
cuDContig6717	2828	2828	G	A
cuDContig6717	2858	2858	A	G
cuDContig6717	2890	2890	G	A
cuDContig6717	3127	3127	C	T
cuDContig6717	3389	3389	T	C
cuDContig6717	3449	3449	G	A
cuDContig6717	3624	3624	C	A
cuDContig6717	3635	3635	A	G
cuDContig6717	3665	3665	C	A
cuDContig6717	3740	3740	C	T
cuDContig6717	3752	3752	C	T
cuDContig6717	3817	3817	G	T
cuDContig6717	3915	3915	T	C
cuDContig6717	4106	4106	G	A
cuDContig6717	4222	4222	G	A
cuDContig6717	4250	4250	A	G
cuDContig6717	4360	4360	C	T
cuDContig6717	4363	4363	C	T
cuDContig6717	4418	4418	T	G
cuDContig6717	4463	4463	A	G
cuDContig6717	4685	4685	G	A
cuDContig6717	4755	4755	G	A
cuDContig6717	4772	4772	T	G
cuDContig6717	4896	4896	G	C
cuDContig6717	5018	5018	G	T
cuDContig6717	5101	5101	G	C
cuDContig6717	5278	5278	C	G
cuDContig6717	5366	5366	C	A
cuDContig6717	5392	5392	C	T
cuDContig4945	2366	2366	T	C
cuDContig4945	2426	2426	C	T
cuDContig4945	2469	2469	G	A
cuDContig4945	2586	2586	T	C
cuDContig4945	3227	3227	A	C
cuDContig4945	3265	3265	C	T
cuDContig4945	3309	3309	T	G
cuDContig4945	3349	3349	A	G
cuDContig4945	3373	3373	T	A
cuDContig4945	3940	3940	T	A
cuDContig4945	4033	4033	C	A
cuDContig4945	4049	4049	A	G
cuDContig4945	4175	4175	T	C
cuDContig4945	4496	4496	C	A
cuDContig4945	4501	4501	C	G
cuDContig4945	4639	4639	C	T
cuDContig4945	4701	4701	G	T
cuDContig4945	4728	4729	TA	GG
cuDContig4945	4963	4963	G	A
cuDContig3317	2366	2366	T	C
cuDContig3317	2426	2426	C	T
cuDContig3317	2469	2469	G	A
cuDContig3317	2587	2587	T	C
cuDContig3317	3266	3266	C	T
cuDContig3317	3308	3308	T	G
cuDContig3317	3348	3348	A	G
cuDContig3317	3372	3372	T	A
cuDContig1824	3958	3958	T	A
cuDContig15489	431	431	T	C
cuDContig15489	535	535	A	G
cuDContig15489	620	620	G	A
cuDContig15489	623	623	A	G
cuDContig15489	642	643	AA	GG
cuDContig15489	812	812	T	C
cuDContig15489	881	881	A	G
cuDContig15489	935	935	G	A
cuDContig15489	1078	1078	C	T
cuDContig15489	1097	1097	A	G
cuDContig15489	1426	1426	G	A
cuDContig15489	1443	1443	G	A
cuDContig15489	1526	1526	C	T
cuDContig15489	1565	1565	A	T
cuDContig15489	1589	1589	A	G
cuDContig15489	1699	1699	T	A
cuDContig15489	1706	1706	G	T
cuDContig15489	1723	1723	G	C
cuDContig15489	1736	1736	T	A
cuDContig15489	1934	1934	G	A
cuDContig15489	2029	2029	C	T
cuDContig15489	2049	2049	T	G
cuDContig15489	2051	2051	T	A
cuDContig15489	2102	2102	G	A
cuDContig15489	2221	2221	C	T
cuDContig15489	2230	2231	CA	TG
cuDContig15489	2366	2366	A	T
cuDContig15489	2369	2369	T	G
cuDContig15489	2403	2403	T	G
cuDContig15489	2542	2542	A	C
cuDContig15489	2557	2557	C	T
cuDContig15489	2568	2568	G	A
cuDContig15489	2607	2607	A	G
cuDContig15489	2726	2726	T	C
cuDContig15489	2777	2777	C	T
cuDContig15489	2801	2801	A	G
cuDContig15489	2818	2818	A	C
cuDContig15489	2844	2844	A	C
cuDContig15489	3441	3441	T	C
cuDContig15489	3457	3457	T	C
cuDContig15489	3481	3481	A	T
cuDContig15489	3868	3868	A	G
cuDContig15489	3903	3903	T	C
cuDContig15489	3944	3944	A	G
cuDContig5071	1791	1791	G	A
cuDContig5071	1800	1800	A	T
cuDContig5071	2057	2057	C	T
cuDContig5071	2082	2082	G	A
cuDContig5071	2112	2112	T	C
cuDContig5071	2201	2201	C	A
cuDContig5071	2307	2307	G	A
cuDContig5071	2331	2331	G	C
cuDContig5071	2580	2580	C	A
cuDContig5071	2585	2585	T	G
cuDContig5071	2644	2644	A	G
cuDContig5071	2775	2775	C	T
cuDContig5071	2804	2804	T	C
cuDContig5071	2814	2814	A	G
cuDContig5071	2956	2956	T	C
cuDContig5071	2979	2979	G	A
cuDContig5071	3146	3146	G	T
cuDContig5071	3506	3506	A	G
cuDContig5071	3580	3580	C	T
cuDContig5071	4887	4887	T	C
cuDContig5071	4951	4951	G	C
cuDContig5071	5016	5016	G	A
cuDContig5071	5027	5027	C	T
cuDContig2984	3002	3002	A	G
cuDContig2984	3009	3009	T	C
cuDContig2984	3101	3101	A	G
cuDContig2984	3143	3143	A	G
cuDContig2984	3200	3200	A	C
cuDContig2984	3204	3204	T	A
cuDContig2984	3213	3213	T	C
cuDContig2984	3703	3703	G	A
cuDContig2984	3715	3715	C	T
cuDContig12093	312	312	T	C
cuDContig12093	572	572	T	C
cuDContig12093	645	645	A	G
cuDContig12093	654	654	C	T
cuDContig12093	786	786	G	T
cuDContig12093	856	856	A	G
cuDContig12093	892	892	A	T
cuDContig12093	895	895	A	C
cuDContig12093	999	999	A	G
cuDContig12093	1079	1079	T	C
cuDContig12093	1188	1188	G	A
cuDContig12093	1217	1217	G	T
cuDContig12093	1609	1609	A	T
cuDContig12093	1618	1618	C	T
cuDContig12093	1733	1733	T	C
cuDContig12093	1970	1970	G	A
cuDContig12093	1993	1993	C	T
cuDContig12093	2090	2090	G	A
cuDContig12093	2219	2219	C	T
cuDContig12093	2318	2318	A	G
cuDContig12093	2356	2356	G	T
cuDContig12093	2357	2357	G	A
cuDContig12093	2474	2474	A	G
cuDContig12093	2480	2480	G	C
cuDContig12093	2498	2498	G	A
cuDContig12093	2520	2520	C	T
cuDContig12093	2553	2553	A	G
cuDContig12093	2795	2795	G	T
cuDContig12093	2798	2798	T	C
cuDContig12093	2894	2894	A	G
cuDContig12093	2927	2927	G	T
cuDContig12093	2930	2930	A	G
cuDContig12093	2996	2996	T	C
cuDContig12093	3004	3004	C	T
cuDContig12093	3017	3017	G	A
cuDContig12093	3060	3060	G	A
cuDContig12093	3422	3422	C	A
cuDContig12093	3497	3497	A	G
cuDContig12093	3512	3512	G	A
cuDContig12093	3653	3653	C	T
cuDContig12093	3668	3668	A	G
cuDContig12093	3752	3752	G	A
cuDContig12093	3785	3785	T	C
cuDContig12093	4094	4094	T	C
cuDContig12093	4154	4154	C	T
cuDContig12093	4287	4287	C	G
cuDContig12093	4586	4586	T	A
cuDContig12093	4593	4593	C	T
cuDContig12093	4633	4633	T	G
cuDContig12093	4724	4724	G	A
cuDContig12093	4840	4840	A	C
cuDContig12093	4907	4907	A	G
cuDContig12093	4960	4960	G	A
cuDContig12093	5003	5003	T	C
cuDContig12093	5014	5014	G	A
cuDContig12093	5191	5191	A	G
cuDContig12093	5222	5222	C	T
cuDContig11588	450	450	A	C
cuDContig11588	454	454	C	G
cuDContig11588	501	501	A	G
cuDContig11588	540	540	G	T
cuDContig11588	636	636	C	T
cuDContig11588	777	777	C	T
cuDContig11588	1077	1077	C	T
cuDContig11588	1175	1175	A	G
cuDContig11588	1311	1311	G	A
cuDContig11588	1368	1368	C	T
cuDContig11588	1420	1420	A	C
cuDContig11588	1587	1587	T	C
cuDContig11588	1800	1800	T	C
cuDContig11588	2288	2288	T	C
cuDContig11588	2392	2392	A	G
cuDContig11588	2551	2551	G	A
cuDContig11588	2677	2677	G	A
cuDContig11588	2767	2767	A	T
cuDContig11588	2771	2771	A	T
cuDContig11588	2806	2806	T	C
cuDContig11588	2847	2847	T	C
cuDContig11588	2961	2961	G	A
cuDContig11588	3050	3050	T	C
cuDContig11588	3052	3052	G	A
cuDContig11588	3081	3081	T	A
cuDContig11588	3143	3143	C	G
cuDContig11588	3396	3396	A	C
cuDContig11588	3405	3405	A	C
cuDContig11588	3499	3499	T	C
cuDContig11588	3528	3528	C	T
cuDContig11588	3529	3529	A	G
CDcontig02651	4206	4206	C	T
CDcontig02651	4281	4281	A	G
CDcontig02651	4491	4491	A	G
CDcontig02651	5089	5089	T	C
CDcontig02651	5142	5142	A	G
cuDContig3139	1252	1252	G	A
cuDContig3139	1256	1256	A	T
cuDContig3139	1279	1279	A	G
cuDContig3139	1858	1858	G	A
cuDContig3139	2112	2112	T	C
cuDContig3139	2139	2139	G	T
cuDContig3139	2167	2168	GA	CGG
cuDContig3139	2439	2439	G	C
cuDContig3139	2554	2554	T	C
cuDContig3139	2561	2561	A	C
cuDContig3139	2613	2613	G	A
cuDContig3139	2712	2712	C	T
cuDContig3139	2766	2766	C	T
cuDContig3139	2965	2965	C	T
cuDContig3139	2995	2995	C	T
cuDContig3139	3100	3100	G	T
cuDContig3139	3119	3119	A	G
cuDContig3139	3345	3345	T	A
cuDContig3139	3394	3394	C	T
cuDContig3139	3432	3432	G	T
cuDContig3139	3503	3503	C	T
cuDContig3139	3526	3526	G	A
cuDContig3139	3660	3660	G	T
cuDContig3139	3672	3672	A	G
cuDContig3139	3994	3994	T	A
cuDContig3139	4554	4554	C	A
cuDContig3139	4764	4764	G	T
cuDContig3139	4818	4818	T	C
cuDContig3139	4889	4889	A	G
cuDContig17375	684	684	C	T
cuDContig17375	718	718	T	C
cuDContig17375	745	745	C	G
cuDContig17375	856	856	C	T
cuDContig17375	1461	1461	C	T
cuDContig17375	1496	1496	G	A
cuDContig17375	1537	1537	T	C
cuDContig17375	1789	1789	T	C
cuDContig17375	1908	1908	G	A
cuDContig17375	4054	4054	G	A
cuDContig17375	4087	4087	C	G
cuDContig17375	4321	4321	G	A
cuDContig17375	4345	4345	T	C
cuDContig17375	4750	4750	T	C
cuDContig12177	493	493	T	G
cuDContig12177	616	616	T	C
cuDContig12177	748	748	C	T
cuDContig12177	799	799	A	G
cuDContig12177	937	937	T	A
cuDContig12177	970	970	T	C
cuDContig12177	1210	1210	A	T
cuDContig12177	1438	1438	G	A
cuDContig12177	1477	1477	A	T
cuDContig12177	1620	1620	G	A
cuDContig12177	1727	1727	A	G
cuDContig12177	1765	1765	A	G
cuDContig12177	1804	1804	G	A
cuDContig12177	1816	1816	C	T
cuDContig12177	1999	1999	A	G
cuDContig12177	2016	2016	C	A
cuDContig12177	2212	2212	A	G
cuDContig12177	2260	2260	T	C
cuDContig12177	2314	2314	A	G
cuDContig12177	2625	2625	A	G
cuDContig12177	2632	2632	G	A
cuDContig12177	2714	2714	T	A
cuDContig12177	2893	2893	G	A
cuDContig12177	2999	2999	T	C
cuDContig12177	3143	3143	C	T
cuDContig12177	3170	3170	A	G
cuDContig12177	3173	3173	G	T
cuDContig9896	3055	3055	C	T
cuDContig5202	150	150	C	T
cuDContig5202	190	190	T	C
cuDContig5202	194	194	A	T
cuDContig5202	344	344	G	T
cuDContig5202	797	797	A	G
cuDContig5202	1069	1069	C	A
cuDContig5202	1188	1189	GC	AA
cuDContig5202	1283	1283	T	C
cuDContig5202	1383	1383	A	G
cuDContig5202	1421	1421	G	A
cuDContig5202	1428	1428	G	A
cuDContig5202	1748	1748	C	A
cuDContig5202	1778	1778	G	T
cuDContig5202	2129	2129	T	C
cuDContig5202	2165	2165	G	A
cuDContig5202	2225	2225	A	G
cuDContig5202	2310	2310	C	G
cuDContig5202	2568	2568	G	A
cuDContig5202	2576	2576	G	A
cuDContig5202	2858	2858	G	A
cuDContig5202	2940	2940	A	T
cuDContig5202	3034	3034	A	G
cuDContig5202	3767	3767	C	T
cuDContig5202	3808	3808	G	A
cuDContig5202	3934	3934	T	C
cuDContig5202	3994	3994	A	G
cuDContig5202	4081	4081	A	C
cuDContig5202	4279	4279	T	C
cuDContig5202	4375	4375	T	C
cuDContig5202	4851	4851	T	C
cuDContig7070	251	251	C	T
cuDContig7070	321	321	C	T
cuDContig7070	385	385	C	T
cuDContig7070	392	392	T	C
cuDContig7070	534	534	A	C
cuDContig7070	620	620	T	A
cuDContig7070	784	784	A	T
cuDContig7070	865	865	T	A
cuDContig7070	904	904	G	A
cuDContig7070	925	925	C	T
cuDContig7070	1272	1272	C	G
cuDContig7070	1314	1314	T	C
cuDContig7070	1426	1426	T	C
cuDContig7070	1518	1518	C	T
cuDContig7070	1525	1525	A	G
cuDContig7070	1574	1574	T	G
cuDContig7070	1591	1591	T	C
cuDContig7070	1965	1965	T	G
cuDContig7070	2417	2417	T	C
cuDContig7070	2557	2557	T	C
cuDContig7070	2605	2605	A	G
cuDContig7070	2809	2809	C	T
cuDContig7070	2869	2869	C	T
cuDContig7070	2882	2882	C	A
cuDContig7070	3346	3346	A	C
cuDContig7070	3374	3374	A	T
cuDContig7070	3451	3451	G	A
cuDContig7070	3763	3763	G	A
cuDContig7070	3781	3781	A	C
cuDContig7070	3859	3859	T	C
cuDContig7070	3889	3889	A	T
cuDContig7070	3907	3907	C	T
cuDContig7070	3984	3984	G	A
cuDContig7070	4020	4020	C	T
cuDContig7070	4063	4063	C	G
cuDContig7070	4231	4231	G	A
cuDContig7070	4540	4540	T	C
cuDContig7070	4573	4573	A	G
cuDContig7070	4578	4578	A	T
cuDContig7070	4645	4645	A	G
cuDContig7070	4726	4726	A	G
cuDContig7070	4810	4810	A	G
cuDContig7070	4861	4861	G	A
cuDContig7070	4894	4894	C	T
cuDContig10093	2941	2941	C	T
cuDContig10093	3142	3142	A	G
cuDContig10093	3238	3238	A	G
cuDContig380	40	40	T	A
cuDContig380	104	104	A	G
cuDContig380	270	270	G	A
cuDContig380	294	294	C	T
cuDContig380	384	384	A	G
cuDContig380	470	470	G	T
cuDContig380	568	568	G	A
cuDContig380	580	580	G	C
cuDContig380	602	602	G	A
cuDContig380	652	652	C	T
cuDContig380	696	696	T	G
cuDContig380	747	747	T	G
cuDContig380	821	821	T	C
cuDContig380	837	837	T	C
cuDContig380	903	903	T	C
cuDContig380	971	971	C	T
cuDContig380	986	986	C	T
cuDContig380	1094	1094	A	G
cuDContig380	1176	1176	A	G
cuDContig380	1206	1206	A	G
cuDContig380	1212	1212	T	C
cuDContig380	1344	1344	G	T
cuDContig380	1470	1470	A	T
cuDContig380	1476	1476	G	A
cuDContig380	1695	1695	G	A
cuDContig380	1768	1768	C	G
cuDContig380	1786	1786	T	G
cuDContig380	1905	1905	C	T
cuDContig380	1906	1906	A	G
cuDContig380	1948	1948	A	G
cuDContig380	1975	1975	G	A
cuDContig380	2006	2006	T	C
cuDContig380	2144	2144	T	C
cuDContig380	2299	2299	G	A
cuDContig380	2331	2331	C	G
cuDContig380	2352	2352	A	G
cuDContig380	3021	3021	T	C
cuDContig380	3183	3183	C	G
cuDContig380	3189	3189	T	C
cuDContig380	3343	3343	T	A
cuDContig380	3361	3361	A	T
cuDContig380	3362	3362	A	G
cuDContig380	3435	3435	C	G
cuDContig380	3502	3502	T	G
cuDContig380	3538	3538	A	G
cuDContig380	4092	4092	A	T
cuDContig380	4146	4146	G	A
cuDContig380	4233	4233	G	A
cuDContig380	4308	4308	T	A
cuDContig380	4380	4380	C	T
cuDContig380	4426	4426	T	C
cuDContig380	4480	4480	A	G
cuDContig380	4537	4537	G	A
CDcontig18087	3834	3834	T	G
CDcontig03220	3669	3669	A	G
CDcontig03220	3683	3683	C	T
CDcontig03220	3738	3738	G	A
CDcontig03220	3856	3856	T	C
CDcontig03220	4062	4062	C	T
CDcontig03220	4095	4095	A	G
cuDContig16258	3077	3077	G	T
cuDContig18345	559	559	G	T
cuDContig18345	601	601	G	A
cuDContig18345	636	636	A	G
cuDContig18345	712	712	A	G
cuDContig18345	1112	1112	G	T
cuDContig18345	1152	1152	T	C
cuDContig18345	1263	1263	A	G
cuDContig18345	1292	1292	G	A
cuDContig18345	1323	1323	A	G
cuDContig18345	1377	1377	G	C
cuDContig18345	1422	1422	G	A
cuDContig18345	1464	1464	A	G
cuDContig18345	1506	1506	T	C
cuDContig18345	1752	1752	A	G
cuDContig18345	1755	1755	T	A
cuDContig18345	1887	1887	G	A
cuDContig18345	1935	1935	C	T
cuDContig18345	1969	1969	T	C
cuDContig18345	2164	2164	T	C
cuDContig18345	2716	2716	A	T
cuDContig18345	2981	2981	C	T
cuDContig18345	2984	2984	C	T
cuDContig18345	3598	3598	A	G
cuDContig18345	3744	3744	G	A
cuDContig18345	3835	3835	C	T
cuDContig18345	4116	4116	A	G
cuDContig18345	4131	4131	A	T
cuDContig18345	4166	4166	C	T
cuDContig18345	4192	4192	T	C
cuDContig18345	4264	4264	C	T
UDcontig12452	522	522	C	T
cuDContig6217	4610	4610	C	T
cuDContig3525	2078	2078	A	C
cuDContig3525	2517	2517	T	C
cuDContig3525	2571	2571	C	T
cuDContig3525	2588	2588	T	A
cuDContig3525	2693	2693	A	G
cuDContig3525	2868	2868	T	C
cuDContig3525	2963	2963	T	C
cuDContig3525	3021	3021	C	T
cuDContig3525	3044	3044	T	C
cuDContig3525	3092	3092	C	T
cuDContig3525	3168	3168	C	T
cuDContig3525	3191	3191	A	G
cuDContig3525	3230	3230	G	A
cuDContig3525	3458	3458	G	T
cuDContig3525	3482	3482	C	T
cuDContig3525	3549	3549	T	A
cuDContig3525	3626	3626	T	C
cuDContig3525	3746	3746	T	A
cuDContig3525	3944	3944	A	T
cuDContig3525	4025	4025	T	C
cuDContig3525	4052	4052	G	T
cuDContig3525	4103	4103	C	T
cuDContig3525	4217	4217	G	A
cuDContig3525	4234	4234	G	A
cuDContig3525	4274	4274	C	T
cuDContig3525	4395	4395	A	C
cuDContig14963	170	170	A	G
cuDContig5247	397	397	G	A
cuDContig5247	444	444	T	C
cuDContig5247	523	523	C	A
cuDContig5247	529	529	T	A
cuDContig5247	576	576	C	G
cuDContig5247	724	724	A	T
cuDContig5247	820	820	G	A
cuDContig5247	1007	1007	T	C
cuDContig5247	1286	1286	G	A
cuDContig5247	1344	1344	G	A
cuDContig5247	1686	1686	A	G
cuDContig5247	1735	1735	G	A
cuDContig5247	1759	1759	C	T
cuDContig5247	1789	1789	A	G
cuDContig5247	1846	1846	C	T
cuDContig5247	2080	2080	T	A
cuDContig5247	2393	2393	T	C
cuDContig5247	2483	2483	T	C
cuDContig5247	2518	2518	C	T
cuDContig5247	2539	2539	A	G
cuDContig5247	2607	2607	T	G
cuDContig5247	2673	2673	T	C
cuDContig5247	2795	2795	C	T
cuDContig5247	2836	2836	C	T
cuDContig5247	2862	2862	C	T
cuDContig5247	2867	2867	A	G
cuDContig5247	3005	3005	A	G
cuDContig5247	3216	3216	G	A
cuDContig5247	3708	3708	T	C
cuDContig5247	3755	3755	A	G
cuDContig5247	3785	3785	A	T
cuDContig5247	3962	3962	C	T
cuDContig5247	3970	3970	C	T
cuDContig5247	4020	4020	T	C
cuDContig5247	4105	4105	G	C
cuDContig5247	4151	4151	A	G
cuDContig5247	4205	4205	C	T
cuDContig5247	4238	4238	G	A
cuDContig5247	4463	4463	C	T
cuDContig5247	4541	4541	G	A
cuDContig5247	4596	4596	C	A
cuDContig19351	217	217	T	G
cuDContig19351	1287	1287	A	C
cuDContig19351	2744	2744	C	T
cuDContig7214	2601	2601	C	T
cuDContig7214	2697	2697	T	C
cuDContig7214	2772	2772	A	T
cuDContig7214	2776	2776	T	G
cuDContig7214	2890	2890	G	C
cuDContig7214	2952	2952	G	A
cuDContig7214	3054	3055	GC	TT
cuDContig7214	3084	3084	C	T
cuDContig7214	3363	3363	G	A
cuDContig7214	3585	3585	C	T
cuDContig7214	3594	3594	C	T
cuDContig7214	3732	3732	A	T
cuDContig7214	3777	3777	C	A
cuDContig7214	4026	4026	C	T
cuDContig7214	4058	4058	G	A
cuDContig7214	4064	4064	A	G
cuDContig7214	4116	4116	A	G
cuDContig7214	4137	4137	T	C
cuDContig7214	4196	4196	G	T
cuDContig7214	4301	4301	G	A
cuDContig7214	4371	4371	C	T
cuDContig4181	172	172	C	T
cuDContig4181	322	322	C	T
cuDContig4181	333	333	A	T
cuDContig4181	335	335	G	A
cuDContig4181	352	352	T	A
cuDContig1549	4510	4510	G	A
cuDContig3404	1971	1971	A	G
cuDContig3404	2093	2093	T	C
cuDContig3404	2343	2343	T	C
cuDContig3404	2344	2344	G	A
cuDContig3404	3676	3676	A	G
cuDContig3404	4444	4444	G	A
cuDContig7877	25	25	G	A
cuDContig7877	31	31	C	T
cuDContig7877	127	127	C	T
cuDContig7877	268	268	G	A
cuDContig7877	290	290	A	G
cuDContig7877	298	298	T	C
cuDContig6222	46	46	A	G
cuDContig6222	157	157	T	A
cuDContig6222	951	951	T	C
cuDContig6222	955	955	G	A
cuDContig6222	957	957	G	A
cuDContig6222	1020	1020	T	C
cuDContig6222	1155	1155	A	G
cuDContig6222	1707	1707	T	A
cuDContig6222	1720	1720	G	T
cuDContig6222	1748	1748	A	T
cuDContig6222	1816	1816	G	C
cuDContig6222	1832	1832	A	G
cuDContig6222	1848	1848	A	G
cuDContig6222	1965	1965	A	G
cuDContig6222	1991	1991	A	T
cuDContig6222	2193	2193	C	T
cuDContig6222	2370	2370	G	A
cuDContig6222	2459	2459	T	C
cuDContig6222	2460	2460	G	A
cuDContig6222	2501	2501	G	A
cuDContig6222	2537	2537	C	T
cuDContig6222	2793	2793	T	A
cuDContig6222	2932	2932	G	A
cuDContig6222	3013	3013	A	T
cuDContig6222	3082	3082	T	C
cuDContig6222	3127	3127	C	G
cuDContig6222	3231	3231	C	A
cuDContig6222	3315	3315	C	T
cuDContig6222	3388	3388	T	C
cuDContig6222	3415	3415	T	A
cuDContig6222	3472	3472	G	A
cuDContig6222	3577	3577	C	T
cuDContig6222	3634	3634	C	T
cuDContig6222	3718	3718	T	A
cuDContig6222	3794	3794	T	C
cuDContig6222	3835	3835	G	A
cuDContig6222	4574	4574	G	A
cuDContig6222	4677	4677	G	A
cuDContig7501	138	138	A	G
cuDContig7501	932	932	G	A
cuDContig7501	1375	1375	C	T
cuDContig7501	1414	1414	A	T
cuDContig7501	1528	1528	A	C
cuDContig7501	1543	1543	T	C
cuDContig7501	1585	1585	C	T
cuDContig7501	1589	1589	G	T
cuDContig7501	2008	2008	T	C
cuDContig7501	2148	2148	G	A
cuDContig7501	2240	2240	G	T
cuDContig7501	2314	2314	A	G
cuDContig7501	2335	2335	C	T
cuDContig7501	2359	2359	C	T
cuDContig7501	2447	2447	A	G
cuDContig7501	2499	2499	G	A
cuDContig7501	2659	2659	G	A
cuDContig7501	2762	2762	A	G
cuDContig7501	2797	2797	T	C
cuDContig7501	2929	2929	G	C
cuDContig7501	3056	3056	A	G
cuDContig7501	3267	3267	C	T
cuDContig7501	3281	3281	G	A
cuDContig7501	3356	3356	T	A
cuDContig7501	3359	3359	T	A
cuDContig7501	3398	3398	C	G
cuDContig7501	3425	3425	C	T
cuDContig7501	3543	3543	A	G
cuDContig7501	3608	3608	T	C
cuDContig7501	3665	3665	C	T
cuDContig7501	3725	3725	T	C
cuDContig2134	222	222	G	T
cuDContig2134	688	688	G	T
cuDContig2134	780	780	G	A
cuDContig2134	1023	1023	G	T
cuDContig2134	1308	1308	A	C
cuDContig2134	1468	1468	C	A
cuDContig2134	1572	1572	C	A
cuDContig2134	1636	1636	G	T
cuDContig2134	1677	1677	C	T
cuDContig2134	2191	2191	C	A
cuDContig2134	2206	2206	A	C
cuDContig2134	4590	4590	C	G
cuDContig11037	114	114	T	C
cuDContig11037	119	119	G	T
cuDContig11037	121	121	C	G
cuDContig11037	288	288	G	A
cuDContig11037	292	292	T	C
cuDContig11037	3011	3011	G	C
cuDContig11037	3100	3100	G	T
cuDContig11037	3247	3247	C	T
cuDContig2008	466	466	C	T
cuDContig2008	509	509	C	T
cuDContig2008	515	515	C	T
cuDContig2008	666	666	T	C
cuDContig2008	704	704	T	G
cuDContig2008	708	708	A	G
cuDContig2008	738	738	A	T
cuDContig2008	795	795	A	G
cuDContig2008	855	855	C	T
cuDContig2008	873	873	C	T
cuDContig2008	915	915	T	C
cuDContig2008	924	924	A	C
cuDContig2008	969	969	G	A
cuDContig2008	1305	1305	G	A
cuDContig2008	1422	1422	C	T
cuDContig2008	1761	1761	G	A
cuDContig2008	1809	1809	T	A
cuDContig2008	1838	1838	T	C
cuDContig2008	1961	1961	T	C
cuDContig2008	2001	2001	C	T
cuDContig2008	2055	2055	T	C
cuDContig2008	2127	2127	C	T
cuDContig2008	2268	2268	C	T
cuDContig2008	2300	2300	A	G
cuDContig2008	2631	2631	A	G
cuDContig2008	2850	2850	C	T
cuDContig2008	2970	2970	G	A
cuDContig2008	3387	3387	C	A
cuDContig2008	3533	3533	C	A
cuDContig2008	3552	3552	A	C
cuDContig2008	4173	4173	C	T
cuDContig2008	4176	4176	G	A
cuDContig2008	4359	4359	G	A
cuDContig2008	4380	4380	A	G
cuDContig2008	4415	4416	AC	TT
cuDContig2008	4485	4485	C	T
cuDContig2008	4544	4544	G	A
cuDContig6637	104	104	C	T
cuDContig6637	244	244	C	T
cuDContig6637	268	268	C	G
cuDContig19115	3074	3074	T	A
cuDContig19115	3107	3107	A	G
cuDContig19115	3520	3520	T	C
cuDContig19115	3521	3521	G	A
cuDContig19115	3529	3529	A	G
cuDContig19115	3599	3599	T	A
cuDContig19115	3872	3872	C	T
cuDContig19115	4043	4043	C	T
cuDContig19115	4256	4256	C	T
cuDContig19115	4314	4314	C	T
CDcontig15674	292	292	A	G
CDcontig15674	315	315	A	G
CDcontig15674	549	549	A	G
CDcontig15674	576	576	A	C
CDcontig15674	633	633	A	G
CDcontig15674	652	652	A	G
CDcontig15674	709	709	C	T
CDcontig15674	776	776	A	T
CDcontig15674	796	796	A	G
CDcontig15674	856	856	G	A
CDcontig15674	939	939	A	T
CDcontig15674	959	959	T	C
CDcontig15674	1003	1003	A	C
CDcontig15674	1152	1152	T	C
CDcontig15674	1273	1273	T	C
CDcontig15674	1329	1329	C	T
CDcontig15674	1332	1332	A	G
CDcontig15674	1467	1467	A	C
CDcontig15674	1480	1480	C	T
CDcontig15674	1492	1492	C	T
CDcontig15674	1537	1537	G	A
CDcontig15674	1776	1776	G	C
CDcontig15674	1871	1871	T	C
CDcontig15674	1875	1875	G	C
CDcontig15674	1891	1891	T	C
CDcontig15674	2101	2101	A	G
CDcontig15674	2131	2131	T	C
CDcontig15674	2176	2176	A	T
CDcontig15674	2999	2999	A	C
CDcontig15674	3030	3030	T	C
CDcontig15674	3054	3054	G	A
CDcontig15674	3138	3138	A	G
CDcontig15674	3208	3208	A	G
CDcontig15674	3436	3436	G	A
CDcontig15674	3492	3492	T	C
CDcontig15674	3593	3593	G	A
cuDContig3703	219	219	G	T
cuDContig3703	276	276	T	C
cuDContig3703	309	309	A	C
cuDContig3703	632	632	C	T
cuDContig3703	633	633	A	G
cuDContig3703	673	673	A	G
cuDContig3703	743	743	G	A
cuDContig3703	768	768	G	A
cuDContig3703	816	816	C	A
cuDContig3703	858	858	A	G
cuDContig3703	1014	1014	C	T
cuDContig3703	1206	1206	T	A
cuDContig3703	1248	1248	C	T
cuDContig3703	1296	1296	T	C
cuDContig3703	1323	1323	G	C
cuDContig3703	1482	1482	T	C
cuDContig3703	1491	1491	T	C
cuDContig3703	1509	1509	A	C
cuDContig3703	1526	1526	A	G
cuDContig3703	1602	1602	A	T
cuDContig3703	1695	1695	T	A
cuDContig3703	1758	1758	C	T
cuDContig3703	1800	1800	T	A
cuDContig3703	1833	1833	C	T
cuDContig3703	1851	1851	T	A
cuDContig3703	1908	1908	C	G
cuDContig3703	2280	2280	T	C
cuDContig3703	2376	2376	C	T
cuDContig3703	2561	2561	G	A
cuDContig3703	2646	2646	T	A
cuDContig3703	2869	2869	T	C
cuDContig3703	2926	2926	G	T
cuDContig3703	3052	3052	G	A
cuDContig3703	3088	3088	T	C
cuDContig3703	3217	3217	C	A
cuDContig3703	3342	3342	C	G
cuDContig3703	3367	3367	A	G
cuDContig3703	3451	3451	T	G
cuDContig3703	3508	3508	T	C
cuDContig3703	3583	3583	A	G
cuDContig3703	3685	3685	A	G
cuDContig3703	3838	3838	G	T
cuDContig3703	3985	3985	A	G
cuDContig3703	4156	4156	T	C
cuDContig3703	4222	4222	C	G
cuDContig3703	4297	4297	C	G
cuDContig3703	4375	4375	G	A
cuDContig3703	4385	4385	G	A
cuDContig3793	299	299	C	T
cuDContig3793	328	328	G	A
cuDContig3793	338	338	C	T
cuDContig3793	518	518	A	G
cuDContig3793	527	527	A	G
cuDContig3793	797	797	G	A
cuDContig3793	1001	1001	A	T
cuDContig3793	1011	1011	G	A
cuDContig3793	1342	1342	A	G
cuDContig3793	1418	1418	G	A
cuDContig3793	1424	1424	C	A
cuDContig3793	1464	1464	T	C
cuDContig3793	1709	1709	T	C
cuDContig3793	1835	1835	C	T
cuDContig3793	1874	1874	A	G
cuDContig3793	1886	1886	G	A
cuDContig3793	2054	2054	C	A
cuDContig3793	2069	2069	A	T
cuDContig3793	2090	2090	A	T
cuDContig3793	2210	2210	T	C
cuDContig3793	2384	2384	A	G
cuDContig3793	2618	2618	G	A
cuDContig3793	2621	2621	T	C
cuDContig3793	2813	2813	G	C
cuDContig3793	2933	2933	G	T
cuDContig3793	2987	2987	C	T
cuDContig3793	3014	3014	G	A
cuDContig3793	3041	3041	T	C
cuDContig3793	3065	3065	T	C
cuDContig3793	3278	3278	A	C
cuDContig3793	3404	3404	T	C
cuDContig3793	3455	3455	G	A
cuDContig3793	3458	3458	G	A
cuDContig3793	3595	3595	T	A
cuDContig3793	3620	3620	G	A
cuDContig3793	3683	3683	G	A
cuDContig3793	3772	3772	A	C
cuDContig3793	3811	3811	G	A
cuDContig3793	3878	3878	C	T
cuDContig3793	3917	3917	G	A
cuDContig4725	849	849	C	T
cuDContig4725	900	900	T	G
cuDContig4725	1938	1938	G	C
cuDContig4725	2011	2011	C	T
cuDContig4725	2651	2651	C	G
cuDContig4725	2667	2667	T	C
cuDContig4725	2679	2679	C	G
cuDContig4725	2754	2754	G	A
cuDContig4725	2849	2849	T	C
cuDContig4725	3150	3150	T	A
cuDContig4725	3243	3243	C	G
cuDContig4725	3313	3313	C	A
cuDContig4725	3348	3348	G	A
cuDContig4725	3405	3405	A	T
cuDContig4725	3450	3450	T	C
cuDContig4725	3552	3552	G	A
cuDContig4725	3567	3567	C	T
cuDContig13604	1927	1927	C	T
cuDContig13604	2008	2008	T	G
cuDContig13604	2019	2019	G	T
cuDContig13604	2065	2065	A	G
cuDContig13604	2398	2398	G	A
cuDContig13604	2659	2659	T	C
cuDContig13604	2678	2678	T	C
cuDContig13604	2819	2819	G	A
cuDContig13604	2911	2911	T	C
cuDContig13604	2943	2943	A	C
cuDContig13604	3093	3093	A	G
cuDContig13604	3110	3110	G	A
cuDContig13604	3366	3366	C	A
cuDContig13604	3432	3432	T	C
cuDContig13604	3494	3494	C	T
cuDContig13604	3526	3526	A	G
cuDContig13604	3636	3636	G	A
cuDContig13604	3790	3790	A	G
cuDContig9237	96	96	C	T
cuDContig9237	202	202	T	G
cuDContig9237	215	215	T	C
cuDContig9237	684	684	A	T
cuDContig9237	698	698	T	G
cuDContig9237	916	916	T	C
cuDContig9237	935	935	G	C
cuDContig9237	1045	1045	T	A
cuDContig9237	1147	1147	T	G
cuDContig9237	1195	1195	A	G
cuDContig9237	1534	1534	G	A
cuDContig9237	1604	1604	C	G
cuDContig9237	1609	1609	A	T
cuDContig9237	1624	1624	G	A
cuDContig9237	1741	1741	A	G
cuDContig9237	1861	1861	T	A
cuDContig9237	1940	1940	A	G
cuDContig9237	2018	2018	G	A
cuDContig9237	2025	2025	T	C
cuDContig9237	2310	2310	A	G
cuDContig9237	2521	2521	T	C
cuDContig9237	2563	2563	G	T
cuDContig9237	2649	2649	C	T
cuDContig9237	2712	2712	C	T
cuDContig9237	2718	2718	C	G
cuDContig9237	2722	2722	A	G
cuDContig9237	2847	2847	A	G
cuDContig9237	2989	2989	G	C
cuDContig9237	3210	3210	A	G
cuDContig9237	3345	3345	T	A
cuDContig9237	3777	3777	T	C
cuDContig9237	4038	4038	C	T
cuDContig9237	4069	4069	C	T
cuDContig9237	4083	4083	G	A
cuDContig9237	4101	4101	T	C
cuDContig9237	4116	4116	A	T
cuDContig9237	4137	4137	C	T
cuDContig9237	4200	4200	A	G
cuDContig9237	4216	4216	T	C
cuDContig9237	4231	4231	T	A
cuDContig9320	451	451	T	C
cuDContig9320	464	464	G	A
cuDContig9320	511	511	G	A
cuDContig9320	530	530	G	A
cuDContig9320	535	535	A	T
cuDContig9320	778	778	A	G
cuDContig9320	973	973	G	C
cuDContig9320	1036	1036	G	A
cuDContig9320	1202	1202	A	T
cuDContig9320	1246	1246	G	C
cuDContig9320	1255	1255	G	A
cuDContig9320	1294	1294	T	C
cuDContig9320	1354	1354	A	T
cuDContig9320	1498	1498	T	G
cuDContig9320	1513	1513	A	G
cuDContig9320	1711	1711	T	C
cuDContig9320	1915	1915	A	T
cuDContig9320	2035	2035	G	A
cuDContig9320	2044	2044	G	T
cuDContig9320	2334	2334	G	A
cuDContig5246	165	165	A	T
cuDContig5246	346	346	A	G
cuDContig5246	347	347	T	C
cuDContig5246	361	361	A	G
cuDContig5246	376	376	C	T
cuDContig5246	463	463	A	G
cuDContig5246	604	604	T	C
cuDContig5246	658	658	A	G
cuDContig5246	679	679	C	G
cuDContig5246	862	862	A	G
cuDContig5246	1024	1024	T	C
cuDContig5246	1198	1198	A	G
cuDContig5246	1228	1228	A	G
cuDContig5246	1314	1314	C	T
cuDContig5246	1396	1396	T	C
cuDContig5246	1504	1504	G	A
cuDContig5246	1630	1630	G	A
cuDContig5246	1711	1711	G	C
cuDContig5246	1834	1834	T	A
cuDContig5246	1846	1846	C	G
cuDContig5246	1861	1861	C	T
cuDContig5246	2155	2155	T	C
cuDContig5246	2218	2218	A	C
cuDContig5246	2320	2320	G	A
cuDContig5246	2607	2607	C	T
cuDContig5246	2752	2752	G	T
cuDContig5246	2887	2887	A	G
cuDContig5246	2935	2935	A	T
cuDContig5246	3121	3121	A	T
cuDContig5246	4176	4176	C	T
cuDContig5246	4195	4195	C	A
cuDContig5246	4285	4285	G	A
cuDContig5246	4367	4367	T	G
cuDContig3985	138	138	C	G
cuDContig3985	329	329	T	C
cuDContig3985	398	398	C	T
cuDContig3985	407	407	T	C
cuDContig3985	781	781	T	C
cuDContig3985	788	788	A	G
cuDContig3985	791	791	T	C
cuDContig3985	857	857	T	C
cuDContig3985	1070	1070	C	T
cuDContig3985	1097	1097	G	A
cuDContig3985	1124	1124	T	C
cuDContig3985	1187	1187	A	G
cuDContig3985	1257	1257	C	T
cuDContig3985	1364	1364	A	G
cuDContig3985	1425	1425	C	T
cuDContig3985	1493	1493	T	A
cuDContig3985	1625	1625	C	T
cuDContig3985	1633	1633	C	A
cuDContig3985	1720	1720	T	C
cuDContig3985	1721	1721	G	A
cuDContig3985	1754	1754	C	T
cuDContig3985	1961	1961	C	G
cuDContig3985	2136	2136	G	T
cuDContig3985	2146	2146	T	C
cuDContig3985	2209	2209	G	T
cuDContig3985	2226	2226	C	T
cuDContig3985	2306	2306	A	T
cuDContig3985	2357	2357	C	T
cuDContig3985	2363	2363	A	T
cuDContig3985	2525	2525	C	T
cuDContig3985	2596	2596	T	C
cuDContig3985	2675	2675	G	T
cuDContig3985	2777	2777	C	T
cuDContig3985	2795	2795	T	A
cuDContig3985	2865	2865	G	A
cuDContig3985	2878	2878	C	T
cuDContig3985	3303	3303	C	G
cuDContig3985	3306	3306	A	T
cuDContig3985	3341	3341	A	G
cuDContig3985	3429	3429	T	G
cuDContig3985	3439	3439	T	C
cuDContig3985	3487	3487	C	T
cuDContig3985	3619	3619	A	G
cuDContig3985	3908	3908	A	G
cuDContig3985	4061	4061	T	G
cuDContig3985	4228	4228	T	C
cuDContig3985	4261	4261	G	A
cuDContig13321	2094	2094	C	T
cuDContig13321	2346	2346	A	T
cuDContig13321	2354	2354	C	A
cuDContig13321	2503	2503	A	G
cuDContig13321	2505	2505	C	T
cuDContig13321	2553	2553	G	A
cuDContig13321	2626	2626	G	A
cuDContig10553	1371	1371	T	A
cuDContig10553	2110	2110	G	A
cuDContig10553	2117	2117	A	G
cuDContig10553	2304	2304	C	T
cuDContig10553	2474	2474	G	A
cuDContig10553	2477	2477	T	C
cuDContig2637	226	226	T	A
cuDContig2637	268	268	C	G
cuDContig2637	364	364	C	T
cuDContig2637	373	373	C	T
cuDContig2637	597	597	G	C
cuDContig2637	706	706	A	T
cuDContig2637	955	955	G	T
cuDContig2637	1103	1103	G	A
cuDContig2637	1116	1116	A	G
cuDContig2637	1324	1324	C	T
cuDContig2637	1360	1360	T	G
cuDContig2637	1779	1779	C	T
cuDContig2637	1807	1807	A	T
cuDContig2637	2404	2404	G	A
cuDContig2637	2412	2412	C	A
cuDContig2637	2521	2521	A	G
cuDContig2637	2680	2680	G	A
cuDContig2637	2692	2692	T	A
cuDContig2637	2836	2836	A	G
cuDContig2637	2850	2850	G	C
cuDContig2637	2866	2866	A	G
cuDContig2637	2870	2870	G	T
cuDContig2637	2998	2998	G	A
cuDContig2637	3004	3004	C	G
cuDContig2637	3178	3178	A	G
cuDContig2637	3184	3184	C	T
cuDContig2637	3211	3211	G	A
cuDContig2637	3846	3846	A	T
cuDContig2637	3874	3874	A	G
cuDContig2637	3921	3921	A	G
cuDContig2637	4113	4113	G	A
cuDContig2637	4141	4141	G	C
cuDContig2637	4237	4237	G	A
cuDContig2637	4251	4251	C	A
cuDContig2637	4322	4322	T	G
cuDContig5505	1119	1119	A	C
cuDContig5505	1275	1275	G	A
cuDContig5505	1287	1287	C	T
cuDContig5505	1319	1319	C	T
cuDContig9797	176	176	C	G
cuDContig9797	377	377	A	G
cuDContig9797	428	428	C	T
cuDContig9797	521	521	A	G
cuDContig9797	641	641	A	C
cuDContig9797	659	659	G	A
cuDContig9797	743	743	C	T
cuDContig9797	809	809	G	A
cuDContig9797	878	878	C	T
cuDContig9797	893	893	A	G
cuDContig9797	959	959	C	T
cuDContig9797	965	965	G	A
cuDContig9797	995	995	A	G
cuDContig9797	1042	1042	G	A
cuDContig9797	1085	1085	T	C
cuDContig9797	1331	1331	T	C
cuDContig9797	1393	1393	C	T
cuDContig9797	1412	1412	T	C
cuDContig9797	1485	1485	G	T
cuDContig9797	1513	1513	A	G
cuDContig9797	1713	1713	T	A
cuDContig9797	1798	1798	C	T
cuDContig9797	1859	1859	C	T
cuDContig9797	2165	2165	T	A
cuDContig9797	2267	2267	A	G
cuDContig9797	2318	2318	G	A
cuDContig9797	2504	2504	C	T
cuDContig9797	2594	2594	A	G
cuDContig9797	2660	2660	A	T
cuDContig9797	2972	2972	C	T
cuDContig9797	3043	3043	G	A
cuDContig9797	3062	3062	T	C
cuDContig9797	3070	3070	A	C
cuDContig9797	3085	3085	G	C
cuDContig9797	3959	3959	T	C
cuDContig9797	4002	4002	T	G
cuDContig9797	4061	4061	A	G
cuDContig9797	4095	4095	T	C
cuDContig9797	4381	4381	G	A
cuDContig16104	2024	2024	A	G
cuDContig16104	2051	2051	C	T
cuDContig16104	2338	2338	C	T
cuDContig16104	2638	2638	G	A
cuDContig16104	2647	2647	T	C
cuDContig16104	2918	2918	A	G
cuDContig16104	2957	2957	G	A
cuDContig16104	2970	2970	T	C
cuDContig16104	3027	3027	C	T
cuDContig3182	152	152	A	G
cuDContig3182	207	207	T	A
cuDContig3182	302	302	T	C
cuDContig3182	350	350	G	A
cuDContig3182	369	369	G	A
cuDContig3182	632	632	G	A
cuDContig3182	860	860	T	C
cuDContig3182	953	953	A	T
cuDContig3182	983	983	G	A
cuDContig3182	1118	1118	C	A
cuDContig3182	1325	1325	T	C
cuDContig3182	1331	1331	G	A
cuDContig3182	1385	1385	T	G
cuDContig3182	1496	1496	A	T
cuDContig3182	1541	1541	G	A
cuDContig3182	1688	1688	A	G
cuDContig3182	1877	1877	T	C
cuDContig3182	1954	1954	G	C
cuDContig3182	2128	2128	C	A
cuDContig3182	2135	2135	G	A
cuDContig3182	2247	2247	A	T
cuDContig3182	2255	2255	G	A
cuDContig3182	2256	2256	G	C
cuDContig3182	2580	2580	T	A
cuDContig3182	2661	2661	T	C
cuDContig3182	2718	2718	G	T
cuDContig3182	2760	2760	G	A
cuDContig3182	3003	3003	A	G
cuDContig3182	3279	3279	T	C
cuDContig3182	3312	3312	A	T
cuDContig3182	3342	3342	G	T
cuDContig3182	3402	3402	C	T
cuDContig3182	3450	3450	T	C
cuDContig3182	3541	3541	C	T
cuDContig17546	382	382	G	A
cuDContig17546	465	465	C	T
cuDContig17546	540	540	C	T
cuDContig17546	984	984	C	T
cuDContig17546	1131	1131	G	A
cuDContig17546	1237	1237	T	C
cuDContig17546	1259	1259	T	C
cuDContig17546	1323	1323	C	A
cuDContig17546	1341	1341	G	A
cuDContig17546	1524	1524	C	T
cuDContig17546	1947	1947	T	A
cuDContig17546	2094	2095	TT	C
cuDContig4500	869	869	A	G
cuDContig4500	878	878	C	T
cuDContig4500	944	944	A	G
cuDContig4500	955	955	T	C
cuDContig4500	984	984	A	G
cuDContig4500	1564	1564	T	C
cuDContig4500	1705	1705	G	A
cuDContig4500	2311	2311	G	A
cuDContig4500	2372	2372	A	T
cuDContig4500	2387	2387	T	C
cuDContig4500	2492	2492	A	G
cuDContig4500	2498	2498	G	A
cuDContig4500	2503	2503	C	T
cuDContig4500	2633	2633	T	G
cuDContig4500	2664	2664	T	C
cuDContig4500	2775	2775	G	A
cuDContig4500	2783	2783	A	G
cuDContig4500	2858	2858	C	A
cuDContig4500	2894	2894	A	T
cuDContig4500	3041	3041	T	A
cuDContig4500	3080	3080	A	T
cuDContig4500	3100	3100	C	A
cuDContig4500	3128	3128	A	T
cuDContig4500	3233	3233	C	T
cuDContig4500	3380	3380	C	T
cuDContig13472	1973	1973	C	T
cuDContig13472	1983	1983	T	C
cuDContig13472	2029	2029	G	A
cuDContig16112	3010	3010	T	C
cuDContig16112	3054	3054	C	T
cuDContig16112	3063	3063	T	C
cuDContig16112	3225	3225	G	A
cuDContig16112	3287	3287	T	A
cuDContig16112	4171	4171	A	G
cuDContig16112	4175	4175	A	G
cuDContig16112	4190	4190	C	T
cuDContig1243	332	332	G	T
cuDContig1243	371	371	C	T
cuDContig1243	830	830	C	T
cuDContig1243	884	884	T	G
cuDContig1243	903	903	T	A
cuDContig1243	1001	1001	G	A
cuDContig1243	1732	1732	A	T
cuDContig1243	1823	1823	G	A
cuDContig1243	1834	1834	T	C
cuDContig1243	2038	2038	G	A
cuDContig1243	2089	2089	A	G
cuDContig1243	2448	2448	G	A
cuDContig1243	2485	2485	G	A
cuDContig1243	2496	2496	G	C
cuDContig1243	2511	2511	C	T
cuDContig1243	2692	2692	T	A
cuDContig1243	2752	2752	G	A
cuDContig1243	2756	2756	T	C
cuDContig1243	2845	2845	C	T
cuDContig1243	2968	2968	C	A
cuDContig1243	3136	3136	T	C
cuDContig1243	3308	3308	A	C
cuDContig1243	3440	3440	G	A
cuDContig1243	3602	3602	G	A
cuDContig1243	3998	3998	C	G
cuDContig1243	4019	4019	A	G
cuDContig1243	4109	4109	C	T
cuDContig1243	4119	4119	C	T
cuDContig4135	317	317	A	G
cuDContig4135	326	326	G	C
cuDContig4135	344	344	T	C
cuDContig4135	968	968	T	C
cuDContig4135	982	982	G	A
cuDContig4135	1016	1016	A	G
cuDContig4135	1142	1142	T	C
cuDContig4135	1255	1255	C	T
cuDContig4135	1275	1275	C	T
cuDContig4135	1314	1314	G	A
cuDContig4135	1365	1365	C	T
cuDContig4135	1437	1437	T	A
cuDContig18399	247	247	C	A
cuDContig18399	262	262	A	G
cuDContig18399	461	461	T	A
cuDContig18399	488	488	C	T
cuDContig18399	617	617	C	T
cuDContig18399	661	661	G	A
cuDContig18399	683	683	T	G
cuDContig18399	716	716	G	A
cuDContig18399	728	728	G	A
cuDContig18399	889	889	C	T
cuDContig18399	904	904	T	C
cuDContig18399	1353	1353	G	T
cuDContig18399	1356	1356	C	T
cuDContig18399	1395	1395	C	G
cuDContig18399	1486	1486	T	G
cuDContig18399	1508	1508	G	A
cuDContig18399	1789	1789	T	C
cuDContig18399	1819	1819	A	C
cuDContig18399	1993	1993	T	C
cuDContig18399	2056	2056	A	G
cuDContig18399	2125	2125	T	C
cuDContig18399	2173	2173	G	A
cuDContig18399	2201	2201	C	G
cuDContig18399	2353	2353	A	G
cuDContig18399	2390	2390	G	A
cuDContig18399	2405	2405	C	T
cuDContig18399	2501	2501	C	A
cuDContig18399	2518	2518	C	T
cuDContig18399	2548	2548	T	C
cuDContig18399	2833	2833	G	A
cuDContig18399	2943	2943	T	A
cuDContig18399	3006	3006	C	A
cuDContig18399	3061	3061	G	A
cuDContig18399	3099	3099	C	T
cuDContig18399	3170	3170	G	A
cuDContig18399	3946	3946	G	C
cuDContig18399	3982	3982	G	A
cuDContig18399	4012	4012	G	A
cuDContig18399	4054	4054	G	A
cuDContig18399	4105	4105	C	G
cuDContig18399	4115	4115	C	A
cuDContig18399	4257	4257	T	C
cuDContig18399	4285	4285	C	T
cuDContig15358	1672	1672	C	A
cuDContig15358	1870	1870	A	T
cuDContig15358	1875	1875	A	C
cuDContig15358	2560	2560	G	A
cuDContig15358	2595	2595	T	G
cuDContig15358	2625	2625	G	A
cuDContig15358	2653	2653	C	T
cuDContig15358	2890	2890	G	A
cuDContig15358	3670	3670	C	A
cuDContig15358	4042	4042	T	C
cuDContig14284	251	251	G	T
cuDContig14284	255	255	C	T
cuDContig14284	297	297	G	A
cuDContig14284	311	311	G	A
cuDContig14284	1065	1065	G	A
cuDContig14284	1086	1086	C	A
cuDContig14284	1136	1136	G	A
cuDContig14284	1224	1224	C	T
cuDContig14284	1227	1227	T	C
cuDContig14284	1407	1407	T	C
cuDContig14284	1422	1422	T	C
cuDContig14284	1456	1456	T	C
cuDContig14284	1772	1772	T	C
cuDContig14284	1806	1806	T	C
cuDContig14284	1897	1897	A	G
cuDContig14284	1903	1903	C	T
cuDContig14284	1906	1906	C	T
cuDContig14284	2062	2062	A	G
cuDContig14284	2105	2105	G	T
cuDContig14284	2344	2344	A	G
cuDContig14284	2414	2414	C	T
cuDContig14284	2479	2479	C	T
cuDContig14284	2627	2627	C	T
cuDContig14284	2868	2868	A	G
cuDContig14284	2995	2995	T	C
cuDContig14284	3082	3082	C	A
cuDContig14284	3411	3411	A	G
cuDContig14284	3494	3494	A	T
cuDContig14284	3559	3559	C	T
cuDContig14284	3600	3600	G	C
cuDContig14284	3649	3649	A	T
cuDContig14284	3677	3677	T	G
CDcontig28093	2806	2806	A	G
CDcontig28093	2839	2839	A	C
CDcontig28093	2999	2999	G	T
CDcontig28093	3089	3089	A	G
CDcontig28093	3154	3154	T	C
CDcontig28093	3214	3214	C	T
CDcontig28093	3228	3228	G	C
cuDContig2897	343	343	A	C
cuDContig2897	513	513	C	T
cuDContig2897	606	606	C	T
cuDContig2897	794	794	G	A
cuDContig2897	805	805	G	A
cuDContig2897	836	836	A	C
cuDContig2897	879	879	C	G
cuDContig2897	896	896	G	A
cuDContig2897	951	951	G	T
cuDContig2897	1007	1007	A	T
cuDContig2897	1164	1164	A	T
cuDContig2897	1277	1277	T	C
cuDContig2897	1362	1362	G	C
cuDContig2897	1449	1449	G	C
cuDContig2897	1464	1464	G	A
cuDContig2897	1588	1588	T	A
cuDContig2897	1608	1608	T	C
cuDContig2897	1624	1624	C	T
cuDContig2897	1671	1671	G	C
cuDContig2897	1731	1731	A	T
cuDContig2897	1851	1851	C	T
cuDContig2897	1865	1865	T	A
cuDContig2897	1962	1962	A	G
cuDContig2897	2089	2089	C	A
cuDContig2897	2481	2481	A	G
cuDContig2897	2531	2531	G	C
cuDContig2897	2556	2556	T	G
cuDContig2897	2599	2599	G	T
cuDContig2897	2689	2689	G	T
cuDContig2897	2714	2714	T	C
cuDContig2897	2780	2780	T	C
cuDContig2897	2808	2808	T	C
cuDContig2897	2879	2879	C	T
cuDContig2897	2940	2940	G	A
cuDContig2897	3069	3069	T	C
cuDContig2897	3124	3124	T	A
cuDContig2897	3146	3146	C	T
cuDContig2897	3174	3174	G	C
cuDContig2897	3246	3246	C	T
cuDContig2897	3304	3304	A	T
cuDContig2897	3339	3339	G	A
cuDContig2897	3387	3387	A	G
cuDContig2897	3474	3474	G	A
cuDContig2897	3511	3511	T	G
cuDContig2897	3584	3584	A	G
cuDContig2897	3590	3590	G	A
cuDContig2897	3603	3603	G	T
cuDContig2897	3926	3926	T	A
cuDContig2897	4091	4091	G	T
cuDContig2897	4139	4139	G	A
cuDContig11595	1747	1749	TAT	AAA
cuDContig11595	1783	1783	G	A
cuDContig11595	1953	1953	T	C
cuDContig11595	2202	2202	G	A
cuDContig11595	2279	2279	G	A
cuDContig11595	2421	2421	G	C
cuDContig11595	2424	2424	C	T
cuDContig11595	2457	2457	T	A
cuDContig11595	2496	2496	A	T
cuDContig11595	2521	2521	C	T
cuDContig11595	2550	2550	G	A
cuDContig11595	2586	2586	A	G
cuDContig11595	2626	2626	T	C
cuDContig11595	2670	2670	A	T
cuDContig11595	2964	2964	G	A
cuDContig11595	3147	3147	A	G
cuDContig11595	3294	3294	T	A
cuDContig11595	3387	3387	G	A
cuDContig11595	3516	3516	G	A
cuDContig11595	3980	3980	A	G
cuDContig11595	4251	4251	G	A
cuDContig11595	4362	4362	C	T
CDcontig13492	3940	3940	A	G
CDcontig13492	4006	4006	A	T
cuDContig18761	206	206	T	A
cuDContig18761	232	232	T	G
cuDContig18761	387	387	T	C
cuDContig18761	393	393	T	G
cuDContig18761	464	464	G	T
cuDContig18761	612	612	G	A
cuDContig18761	798	798	G	A
cuDContig18761	817	817	G	T
cuDContig18761	825	825	A	C
cuDContig18761	841	841	A	G
cuDContig18761	1077	1077	G	A
cuDContig18761	1084	1084	A	G
cuDContig18761	1122	1122	C	T
cuDContig18761	1176	1176	T	C
cuDContig18761	1263	1263	T	C
cuDContig18761	1407	1407	G	A
cuDContig18761	1458	1458	G	A
cuDContig18761	1557	1557	G	A
cuDContig18761	1671	1671	T	C
cuDContig18761	1716	1716	T	C
cuDContig18761	1811	1811	A	G
cuDContig18761	1854	1854	A	T
cuDContig18761	1890	1890	C	T
cuDContig18761	1953	1953	T	C
cuDContig18761	2088	2088	C	T
cuDContig18761	2277	2277	A	G
cuDContig18761	2319	2319	C	T
cuDContig18761	2325	2325	C	T
cuDContig18761	2371	2371	C	A
cuDContig18761	2646	2646	C	T
cuDContig18761	2919	2919	A	G
cuDContig18761	2925	2925	T	C
cuDContig18761	3153	3153	G	A
cuDContig18761	3208	3208	A	C
cuDContig18761	3238	3238	T	G
cuDContig18761	3639	3639	A	G
cuDContig18761	3652	3652	T	C
cuDContig18761	3702	3702	A	G
cuDContig18761	3894	3894	T	C
cuDContig18761	3924	3924	A	G
cuDContig18761	4187	4187	T	A
cuDContig18761	4226	4226	C	T
cuDContig7771	500	500	C	T
cuDContig7771	656	656	C	T
cuDContig7771	668	668	C	A
cuDContig7771	1047	1047	A	T
cuDContig7771	1145	1145	G	A
cuDContig7771	2028	2029	TG	AA
cuDContig7771	2175	2175	C	A
[truncated: 73,754 more rows]
[truncated: 9 more columns]
