# Supplementary material for: Transcriptome analysis of extant cotton progenitors revealed tetraploidization and identified genome-specific single nucleotide polymorphism in diploid and allotetraploid cotton
Source: BMC Res Notes. 2014 Aug 6;7:493. doi: 10.1186/1756-0500-7-493 (PMC4267057; doi:10.1186/1756-0500-7-493)
Supplement: Supplementary file 3 — Additional file 3: DataSet2: Indel between GaA and GrD. (TXT 63 KB) [file 13104_2014_3038_MOESM3_ESM.txt]

cuDContig1714	5109	5109	-	T
cuDContig557	2197	2197	A	-
cuDContig557	2680	2684	AATAC	-
cuDContig7617	2837	2839	TCA	-
cuDContig4658	1802	1802	T	-
cuDContig4658	4371	4371	G	-
cuDContig4658	5471	5471	A	-
cuDContig4658	6145	6145	T	-
cuDContig4658	6146	6146	-	A
cuDContig4658	6209	6209	C	-
cuDContig4658	6210	6210	-	A
CDcontig32749	6793	6793	-	C
cuDContig5093	6818	6818	G	-
cuDContig4678	6090	6090	A	-
cuDContig4245	856	856	-	GTTTA
cuDContig4245	3671	3671	-	AT
cuDContig2641	12	12	A	-
cuDContig797	159	159	-	T
cuDContig797	168	168	C	-
CDcontig17884	1296	1296	-	C
CDcontig17884	1298	1298	T	-
CDcontig17884	3219	3219	-	G
cuDContig11944	3136	3138	AAT	-
cuDContig11944	3141	3141	-	GAT
cuDContig11944	4938	4938	-	A
cuDContig3942	2597	2597	-	T
cuDContig4945	4086	4088	TGC	-
cuDContig4945	4859	4859	-	T
cuDContig4945	4935	4936	TT	-
cuDContig3317	3451	3451	-	G
cuDContig3317	3453	3453	T	-
cuDContig12093	4554	4554	-	TAA
cuDContig12093	4560	4562	GCC	-
cuDContig3139	2164	2164	C	-
cuDContig12177	1814	1814	G	-
cuDContig16258	1585	1585	A	-
cuDContig18345	2833	2833	T	-
cuDContig18345	2847	2847	T	-
cuDContig5247	1481	1481	-	C
cuDContig5247	1483	1483	C	-
cuDContig5247	3202	3202	-	A
cuDContig6222	3877	3877	-	A
cuDContig6222	4390	4390	-	T
cuDContig7501	829	829	-	A
cuDContig7501	2555	2555	-	T
cuDContig7501	2558	2558	T	-
cuDContig2134	1295	1299	TATCA	-
cuDContig2134	2879	2883	ATAAA	-
cuDContig2134	4694	4694	-	T
cuDContig11037	241	241	-	T
CDcontig15674	220	220	G	-
cuDContig13604	2957	2957	A	-
cuDContig13604	2958	2958	-	G
cuDContig13604	3752	3752	C	-
cuDContig13604	3755	3755	-	T
cuDContig3985	4378	4378	-	T
cuDContig2637	4051	4051	T	-
cuDContig9797	108	108	-	C
cuDContig9797	2983	2983	-	G
cuDContig9797	4343	4343	T	-
cuDContig17546	393	393	T	-
cuDContig4500	1866	1866	T	-
cuDContig4500	1935	1935	A	-
cuDContig16112	3169	3169	-	A
cuDContig16112	3184	3184	-	T
cuDContig18399	247	247	-	T
cuDContig11595	3650	3650	-	G
cuDContig11595	4308	4308	-	G
cuDContig18761	201	201	-	TT
cuDContig8528	265	265	C	-
cuDContig7422	303	303	-	T
cuDContig7422	3678	3678	A	-
cuDContig16477	344	344	-	T
cuDContig8379	520	520	-	C
cuDContig17127	367	367	-	C
cuDContig7961	3594	3594	-	AT
cuDContig1463	4040	4040	-	G
cuDContig5937	739	739	-	A
cuDContig10116	3584	3584	C	-
cuDContig17097	3680	3680	-	A
cuDContig8303	2382	2382	-	C
cuDContig9898	569	569	-	T
cuDContig3561	749	749	-	A
cuDContig3561	3720	3720	-	T
cuDContig3561	3820	3820	-	G
cuDContig7411	449	449	G	-
cuDContig1709	1938	1938	-	C
cuDContig6734	3368	3368	-	T
cuDContig6734	3649	3649	T	-
cuDContig6734	3651	3651	-	T
cuDContig15260	1659	1659	-	GTG
cuDContig15260	3322	3322	-	AAC
cuDContig15260	3744	3744	-	A
cuDContig6049	724	724	C	-
cuDContig6049	725	725	-	A
cuDContig13504	3894	3894	G	-
cuDContig3457	3658	3658	-	T
cuDContig258	3799	3799	-	A
cuDContig12687	134	134	T	-
cuDContig2036	3408	3408	-	T
cuDContig17726	1321	1321	G	-
cuDContig17726	1323	1323	-	G
cuDContig11628	3668	3668	-	T
cuDContig11628	3672	3672	T	-
CDcontig34637	2037	2037	-	GAGT
cuDContig6760	3417	3417	C	-
cuDContig2577	2857	2857	-	A
cuDContig4526	150	150	T	-
cuDContig897	707	707	T	-
cuDContig897	2317	2320	AAGC	-
cuDContig3143	2641	2643	CAG	-
cuDContig8078	866	866	A	-
cuDContig8078	1664	1664	T	-
cuDContig8078	1933	1933	A	-
cuDContig8078	2126	2126	G	-
cuDContig14273	85	87	TCT	-
cuDContig1629	3573	3573	-	T
cuDContig644	3503	3503	A	-
cuDContig8504	3430	3430	-	G
UDcontig29892	1359	1359	C	-
cuDContig13315	3461	3461	A	-
cuDContig14757	2868	2868	C	-
cuDContig6234	3311	3311	-	T
cuDContig3537	387	387	C	-
cuDContig17781	115	115	T	-
cuDContig10875	333	333	A	-
cuDContig6811	136	136	-	CT
cuDContig1806	974	974	-	C
cuDContig1620	789	789	-	G
cuDContig1620	792	792	G	-
cuDContig1620	3411	3411	T	-
cuDContig3778	341	341	-	A
cuDContig3778	344	344	G	-
cuDContig4590	165	165	-	AAG
cuDContig13555	3541	3541	T	-
cuDContig8057	3371	3371	-	T
cuDContig17476	2961	2961	-	C
cuDContig17476	2964	2964	A	-
cuDContig15810	3232	3232	C	-
cuDContig5975	1359	1359	C	-
cuDContig492	487	487	T	-
cuDContig492	488	488	-	T
cuDContig492	1864	1864	T	-
cuDContig492	1867	1867	-	A
cuDContig492	3057	3057	-	T
cuDContig14189	1542	1542	-	C
cuDContig4170	3269	3269	-	A
cuDContig4170	3272	3272	C	-
cuDContig14843	590	590	A	-
cuDContig14843	672	672	T	-
cuDContig7460	50	50	A	-
cuDContig16271	3022	3022	A	-
cuDContig16271	3024	3024	-	C
cuDContig8196	1146	1146	G	-
cuDContig4019	453	453	-	C
cuDContig4019	455	455	G	-
cuDContig7977	1327	1327	C	-
cuDContig7977	1620	1620	C	-
cuDContig7977	1624	1624	-	C
cuDContig7977	2158	2158	-	CTG
cuDContig4852	1582	1582	-	A
cuDContig13274	2133	2133	-	T
cuDContig5421	2163	2163	-	A
cuDContig4576	2201	2201	-	TTG
cuDContig7905	1381	1381	T	-
cuDContig3955	3126	3126	-	CT
cuDContig3955	3188	3188	-	A
cuDContig3955	3193	3193	A	-
cuDContig8024	1696	1698	GGT	-
cuDContig15808	1057	1057	A	-
cuDContig15808	1058	1058	-	C
cuDContig5924	2214	2214	-	C
cuDContig7084	3106	3106	-	G
cuDContig7084	3109	3109	T	-
cuDContig4712	2223	2223	C	-
cuDContig4993	467	467	-	G
cuDContig5010	112	112	G	-
cuDContig10560	2265	2265	A	-
cuDContig13732	2820	2820	-	A
cuDContig10082	874	874	A	-
cuDContig3420	303	303	-	AT
cuDContig3420	2423	2424	AT	-
cuDContig1294	888	888	G	-
cuDContig1294	890	890	-	A
cuDContig3868	2846	2846	-	A
cuDContig3868	2850	2850	T	-
cuDContig8667	287	287	-	A
cuDContig10412	469	469	T	-
cuDContig4903	1435	1435	T	-
cuDContig2522	445	445	-	GTGT
cuDContig7355	2965	2965	A	-
cuDContig4587	323	323	-	C
cuDContig13738	1480	1480	A	-
cuDContig832	1102	1104	CAA	-
cuDContig832	1105	1105	-	GGT
cuDContig7432	2474	2474	-	C
cuDContig3444	85	85	-	T
cuDContig13228	3000	3000	A	-
cuDContig13228	3003	3003	-	G
cuDContig1010	826	826	-	GG
cuDContig1010	2092	2092	T	-
cuDContig4359	1021	1021	-	A
cuDContig4359	1024	1024	A	-
cuDContig9912	2921	2921	-	G
cuDContig9912	2925	2925	A	-
cuDContig11598	1296	1296	C	-
cuDContig2862	251	251	C	-
cuDContig3841	233	233	-	C
cuDContig7895	3196	3196	G	-
cuDContig12397	1986	1986	-	G
cuDContig13401	1597	1597	-	T
cuDContig13401	1599	1599	C	-
CDcontig04932	1592	1592	A	-
cuDContig11123	418	418	-	G
cuDContig1834	2011	2011	C	-
cuDContig201	149	149	-	TTA
cuDContig4938	1207	1207	T	-
cuDContig4938	2164	2164	-	A
cuDContig4938	2166	2166	G	-
cuDContig16636	1654	1654	C	-
cuDContig16636	1658	1658	-	A
cuDContig3968	502	504	CGT	-
cuDContig5833	2486	2486	A	-
cuDContig2120	2723	2723	-	T
cuDContig2120	2725	2725	G	-
cuDContig4754	1926	1926	-	G
cuDContig1271	1382	1382	-	T
cuDContig12212	2809	2809	-	A
cuDContig12212	2811	2811	C	-
cuDContig14259	452	452	G	-
cuDContig14259	2382	2382	-	G
cuDContig10220	3153	3153	A	-
cuDContig6547	2479	2479	A	-
cuDContig11758	2345	2345	-	T
cuDContig11758	2348	2348	A	-
cuDContig10121	1040	1040	-	C
cuDContig11233	1013	1013	-	A
cuDContig11233	1016	1016	C	-
cuDContig12695	1718	1718	-	GT
cuDContig35	128	128	-	T
cuDContig8951	184	184	A	-
cuDContig11605	17	17	-	T
cuDContig11605	40	40	-	A
cuDContig7980	1380	1380	G	-
cuDContig7980	1381	1381	-	A
cuDContig8206	2495	2495	-	A
cuDContig15849	2739	2739	G	-
cuDContig15849	2741	2741	-	T
cuDContig10291	2866	2866	-	T
cuDContig16853	220	220	-	AATTAAAGTAAA
cuDContig11576	248	248	-	A
cuDContig11576	252	252	T	-
cuDContig15989	2642	2642	-	T
UDcontig10364	2319	2319	G	-
UDcontig10364	2327	2327	G	-
cuDContig12836	1827	1827	-	C
cuDContig13017	1455	1455	-	C
cuDContig13017	1457	1457	A	-
cuDContig5411	2134	2134	-	T
cuDContig5159	773	773	-	A
cuDContig11599	2754	2754	T	-
cuDContig11599	2832	2832	-	AA
cuDContig11791	851	851	-	G
cuDContig11722	2753	2753	-	C
cuDContig11722	2755	2755	G	-
cuDContig4267	2369	2369	-	G
cuDContig10192	149	149	A	-
cuDContig16876	2728	2728	A	-
cuDContig4663	2209	2209	-	G
cuDContig4663	2211	2211	T	-
cuDContig1585	127	127	T	-
cuDContig8872	1217	1218	TG	-
cuDContig8872	1221	1221	-	GG
cuDContig7779	600	600	-	T
cuDContig1505	2433	2433	T	-
cuDContig1505	2678	2678	G	-
cuDContig1505	2686	2686	A	-
cuDContig1505	2788	2788	A	-
cuDContig15609	304	304	G	-
cuDContig8648	1340	1340	-	C
cuDContig8648	1342	1342	A	-
cuDContig4252	1881	1881	-	T
cuDContig10297	922	922	-	T
cuDContig4337	2621	2621	-	A
cuDContig6339	143	143	C	-
cuDContig8156	140	140	G	-
cuDContig8156	141	141	-	T
cuDContig8156	2635	2635	G	-
cuDContig8156	2637	2637	-	C
cuDContig14559	2370	2370	G	-
cuDContig14559	2373	2373	-	G
cuDContig19155	1731	1731	A	-
cuDContig19155	1732	1732	-	C
cuDContig17169	2774	2774	-	A
cuDContig2565	161	161	A	-
cuDContig1143	2530	2530	A	-
cuDContig1983	1328	1328	-	T
cuDContig1983	1330	1330	T	-
cuDContig12544	60	60	-	C
cuDContig2243	2569	2569	-	A
UDcontig29677	1742	1742	T	-
cuDContig2138	203	203	C	-
cuDContig2138	205	205	-	A
cuDContig2068	1707	1707	-	A
cuDContig11731	1354	1354	A	-
cuDContig14253	635	635	-	A
cuDContig14253	2496	2496	-	T
UDcontig30230	2691	2691	A	-
cuDContig1114	845	845	G	-
cuDContig13236	2008	2008	-	T
cuDContig13236	2011	2011	T	-
cuDContig13236	2569	2569	T	-
cuDContig13236	2572	2572	-	A
cuDContig16429	833	833	-	TA
cuDContig16429	2718	2718	-	T
cuDContig264	1320	1320	-	TTAA
cuDContig264	2477	2477	-	A
cuDContig1112	1497	1497	-	A
cuDContig4140	863	863	-	T
cuDContig4140	865	865	T	-
cuDContig4140	2191	2191	-	G
cuDContig4140	2195	2195	G	-
cuDContig4140	2510	2510	-	C
cuDContig4642	576	577	AG	-
cuDContig7428	1924	1924	A	-
cuDContig11717	1166	1166	-	A
cuDContig11679	173	173	-	G
cuDContig4029	2459	2459	-	TAG
cuDContig4029	2461	2463	AAA	-
cuDContig12010	2406	2406	T	-
UDcontig13421	2511	2511	G	-
UDcontig13421	2573	2573	G	-
cuDContig12105	232	232	-	A
cuDContig12105	317	317	A	-
cuDContig12105	2283	2283	C	-
cuDContig17040	214	214	-	CA
cuDContig17040	2436	2436	-	T
cuDContig17040	2439	2439	T	-
cuDContig6035	279	279	C	-
cuDContig6035	358	358	C	-
cuDContig2458	1046	1046	G	-
cuDContig2458	1048	1048	-	T
cuDContig1052	1793	1793	A	-
cuDContig1052	1794	1794	-	C
cuDContig7533	2085	2085	A	-
cuDContig3872	805	805	-	G
cuDContig3872	808	808	T	-
cuDContig14395	2688	2688	-	A
cuDContig1186	2668	2668	-	GAA
cuDContig4165	1326	1326	G	-
cuDContig4886	1091	1091	G	-
cuDContig4886	1093	1093	-	G
cuDContig8813	1419	1419	A	-
cuDContig8813	1420	1420	-	A
cuDContig11596	1614	1614	A	-
cuDContig11596	1620	1620	A	-
UDcontig11857	1604	1604	T	-
cuDContig5166	510	510	-	ATT
cuDContig5455	1457	1457	G	-
cuDContig5455	1459	1459	-	G
cuDContig4454	2015	2017	ACA	-
cuDContig17903	252	252	G	-
cuDContig17903	1404	1404	C	-
cuDContig17903	1406	1406	-	C
cuDContig17903	1975	1975	-	A
cuDContig17903	1977	1977	C	-
UDcontig19576	2463	2463	-	T
UDcontig30896	2575	2575	-	G
cuDContig3563	2282	2282	T	-
CDcontig16705	298	298	-	T
CDcontig16705	1651	1653	GAG	-
cuDContig19220	2575	2575	-	A
cuDContig12895	2292	2292	C	-
cuDContig12895	2296	2296	-	C
cuDContig7427	1981	1981	A	-
cuDContig7427	1982	1982	-	G
cuDContig6323	2580	2580	-	C
cuDContig12427	1011	1011	-	A
cuDContig12427	1013	1013	G	-
cuDContig9300	2095	2095	G	-
cuDContig9300	2096	2096	-	T
cuDContig4208	853	853	-	G
cuDContig8634	164	164	-	G
cuDContig8634	175	175	-	T
cuDContig8634	2420	2420	T	-
cuDContig19055	1306	1306	G	-
cuDContig19055	1308	1308	-	T
cuDContig2279	2465	2465	T	-
cuDContig2279	2466	2466	-	G
cuDContig2047	177	177	G	-
cuDContig16279	2465	2465	G	-
cuDContig11585	711	711	C	-
cuDContig15783	978	978	T	-
cuDContig615	281	281	C	-
cuDContig11687	2012	2012	-	A
cuDContig3735	2393	2393	T	-
cuDContig3735	2418	2418	A	-
cuDContig3735	2465	2465	-	T
cuDContig4146	1842	1842	-	G
cuDContig4146	1845	1845	T	-
cuDContig4146	2569	2569	-	A
cuDContig5615	2483	2483	A	-
cuDContig626	201	201	T	-
cuDContig13222	252	252	A	-
cuDContig13222	254	254	-	G
cuDContig13844	161	161	G	-
cuDContig14599	1995	1995	G	-
UDcontig12999	74	74	T	-
UDcontig29737	780	780	-	C
UDcontig29737	783	783	A	-
cuDContig4399	2304	2304	G	-
cuDContig4399	2306	2306	-	G
cuDContig16750	2307	2307	-	G
cuDContig5535	681	681	-	A
cuDContig5535	685	685	C	-
cuDContig5535	2169	2169	-	T
cuDContig5535	2171	2171	T	-
UDcontig40328	392	392	A	-
cuDContig9647	1254	1254	-	T
cuDContig2581	1817	1817	-	A
UDcontig42615	2457	2457	A	-
UDcontig42615	2539	2539	A	-
cuDContig8248	235	235	-	G
cuDContig8248	553	553	-	T
cuDContig8451	2353	2353	A	-
cuDContig8021	84	84	A	-
cuDContig8021	465	465	C	-
cuDContig8021	469	469	-	C
cuDContig89	1587	1588	CT	-
cuDContig6827	308	308	C	-
cuDContig10819	193	193	A	-
cuDContig5311	271	271	-	A
cuDContig12282	131	131	-	A
cuDContig12282	196	196	T	-
cuDContig12282	216	216	C	-
cuDContig12282	953	953	G	-
cuDContig12282	1640	1640	A	-
cuDContig12282	1942	1942	-	G
cuDContig10217	2343	2343	G	-
cuDContig3980	2084	2084	G	-
cuDContig3833	2369	2369	-	CCT
cuDContig4229	301	301	-	G
cuDContig4229	303	303	G	-
cuDContig11109	1523	1523	-	C
cuDContig11109	1525	1525	G	-
cuDContig5425	2095	2095	A	-
cuDContig6054	1598	1598	-	A
cuDContig10867	504	504	T	-
cuDContig10867	2300	2300	-	T
cuDContig3506	1821	1821	A	-
cuDContig3506	1823	1823	-	C
cuDContig13374	387	387	G	-
cuDContig13374	391	391	-	G
cuDContig12151	348	348	-	T
cuDContig12151	701	701	-	G
cuDContig18989	398	398	T	-
cuDContig18989	1865	1865	-	T
cuDContig3336	424	424	-	T
cuDContig3336	2019	2019	A	-
cuDContig3336	2020	2020	-	C
cuDContig3336	2442	2442	-	AT
cuDContig4195	138	138	-	C
cuDContig4195	191	191	A	-
cuDContig2769	271	271	-	A
cuDContig7376	1715	1715	-	G
cuDContig7376	1717	1717	A	-
cuDContig7376	2281	2281	-	T
cuDContig5642	1971	1971	G	-
cuDContig13888	2192	2192	-	C
cuDContig7633	666	666	-	A
cuDContig7633	668	668	A	-
cuDContig7633	711	711	A	-
cuDContig7633	804	804	A	-
cuDContig7633	810	810	-	G
cuDContig7966	1221	1221	C	-
cuDContig7966	2108	2108	A	-
cuDContig17367	146	146	A	-
cuDContig15839	737	737	C	-
cuDContig15839	738	738	-	G
cuDContig7532	2246	2246	C	-
cuDContig7532	2247	2247	-	A
cuDContig356	2304	2304	-	A
cuDContig13168	1499	1499	-	A
cuDContig11715	40	40	T	-
cuDContig16095	2342	2342	A	-
cuDContig10536	1250	1250	-	T
cuDContig10536	1350	1350	C	-
cuDContig10536	1352	1352	-	G
cuDContig9	775	775	-	A
cuDContig4398	2368	2368	T	-
cuDContig4398	2402	2402	C	-
cuDContig17522	1989	1989	C	-
cuDContig5052	1961	1961	-	A
cuDContig5052	1963	1963	A	-
cuDContig7789	1270	1270	T	-
cuDContig7789	2477	2477	-	C
cuDContig7789	2480	2480	-	G
cuDContig12554	158	158	-	GT
cuDContig2356	2125	2125	-	C
cuDContig1632	1049	1049	-	T
cuDContig8592	2407	2407	-	T
cuDContig17551	257	257	A	-
cuDContig14562	322	322	-	A
UDcontig60682	156	156	-	A
cuDContig4901	162	162	G	-
cuDContig4901	165	165	-	G
cuDContig13328	1196	1196	-	G
cuDContig4261	215	215	-	T
cuDContig4261	2356	2356	-	T
cuDContig7531	888	888	G	-
cuDContig7531	1015	1015	-	C
cuDContig19529	156	156	-	T
cuDContig112	464	464	A	-
cuDContig112	465	465	-	C
cuDContig13770	810	810	-	A
cuDContig7576	2108	2108	-	T
cuDContig7576	2110	2110	A	-
cuDContig3937	380	380	-	A
cuDContig1456	290	290	-	T
cuDContig1456	292	292	G	-
cuDContig1456	1882	1882	C	-
cuDContig1456	1884	1884	-	G
cuDContig11589	220	220	T	-
cuDContig11589	221	221	-	G
cuDContig11842	229	229	T	-
cuDContig3929	2240	2240	G	-
cuDContig4440	295	295	-	AA
cuDContig4440	2226	2226	A	-
cuDContig5494	262	262	T	-
cuDContig17289	243	244	TA	-
cuDContig13677	1932	1932	G	-
cuDContig17438	1294	1294	A	-
cuDContig1063	1403	1407	CTTTT	-
cuDContig1063	1807	1814	TTTTTTTG	-
cuDContig11814	2387	2387	-	T
cuDContig4477	2376	2376	-	A
cuDContig673	1785	1785	-	G
cuDContig673	1789	1789	T	-
cuDContig8394	219	219	T	-
cuDContig8394	263	263	T	-
cuDContig16051	314	314	G	-
cuDContig601	246	246	-	T
cuDContig601	275	275	-	TT
cuDContig6732	2269	2269	G	-
cuDContig6732	2270	2270	-	T
cuDContig6829	790	790	A	-
cuDContig6829	793	793	-	T
cuDContig6829	2263	2263	A	-
cuDContig15094	1957	1957	C	-
cuDContig5267	2251	2251	A	-
cuDContig14861	700	700	C	-
cuDContig14861	705	705	-	C
cuDContig1224	2244	2244	-	C
cuDContig5011	159	159	A	-
cuDContig5011	1553	1553	T	-
cuDContig5011	2094	2094	-	T
cuDContig7640	2035	2035	-	GTC
cuDContig18225	79	79	-	T
cuDContig12014	1436	1436	T	-
cuDContig1370	398	398	-	T
cuDContig1370	401	401	G	-
cuDContig13503	757	757	T	-
cuDContig807	1716	1716	-	TG
cuDContig11961	2317	2317	T	-
cuDContig9676	821	821	G	-
cuDContig9676	824	824	-	T
cuDContig11902	916	916	-	C
cuDContig11902	918	918	A	-
cuDContig11902	1245	1245	-	T
cuDContig11902	1247	1247	T	-
cuDContig3603	1327	1327	T	-
cuDContig3603	1328	1328	-	A
cuDContig9467	2297	2297	-	G
cuDContig333	2144	2144	-	T
cuDContig14203	448	448	-	G
cuDContig1598	1300	1300	-	G
cuDContig4985	1451	1451	-	T
cuDContig17645	172	172	-	G
cuDContig10817	209	209	-	A
UDcontig41061	1294	1294	A	-
UDcontig41061	1327	1327	G	-
cuDContig5817	2028	2028	-	G
cuDContig3936	2255	2255	-	G
cuDContig6913	177	177	-	T
cuDContig6913	683	683	-	T
cuDContig6913	686	686	A	-
cuDContig4174	1948	1948	A	-
cuDContig4174	1949	1949	-	C
cuDContig18200	2161	2161	G	-
cuDContig18200	2163	2163	-	G
cuDContig10204	1045	1045	C	-
cuDContig10204	1048	1048	-	C
cuDContig5702	1587	1587	G	-
cuDContig5702	1590	1590	-	G
cuDContig3694	1952	1952	-	T
cuDContig14803	2172	2172	-	T
cuDContig3447	734	734	-	A
cuDContig3447	736	736	C	-
cuDContig4372	113	113	A	-
cuDContig19300	366	366	-	A
cuDContig16551	530	530	-	A
CDcontig32744	247	247	C	-
CDcontig32744	273	273	-	T
cuDContig14907	114	114	T	-
cuDContig7807	332	332	C	-
cuDContig7872	1394	1394	-	AA
cuDContig7872	1397	1398	CG	-
cuDContig8198	2056	2056	G	-
cuDContig8198	2090	2090	T	-
cuDContig12070	751	751	-	A
cuDContig12070	1085	1085	T	-
UDcontig41948	1042	1042	A	-
cuDContig8165	1231	1231	T	-
cuDContig8165	1232	1232	-	A
cuDContig1433	46	46	C	-
cuDContig1433	2250	2250	-	C
cuDContig4573	115	115	C	-
cuDContig12725	2049	2049	C	-
cuDContig3163	1838	1838	C	-
cuDContig3163	1841	1841	-	C
cuDContig14094	294	294	-	C
UDcontig11594	1358	1358	-	A
cuDContig18502	640	640	-	T
cuDContig1960	826	826	-	T
cuDContig4817	1981	1981	-	T
cuDContig9096	1477	1477	T	-
UDcontig9836	2199	2199	-	A
cuDContig3415	339	339	-	A
cuDContig8905	1774	1774	-	A
cuDContig13465	999	999	T	-
cuDContig13465	1572	1572	-	TCT
cuDContig13434	1708	1708	-	T
cuDContig8098	1858	1858	T	-
cuDContig848	902	902	G	-
cuDContig2387	2125	2125	C	-
cuDContig12547	289	289	-	TT
cuDContig12547	293	294	AA	-
cuDContig16677	2148	2148	A	-
cuDContig13563	69	69	-	G
cuDContig19260	2032	2032	-	G
cuDContig4307	167	167	C	-
cuDContig16905	130	130	-	C
cuDContig13723	1200	1200	-	G
cuDContig14120	2035	2035	-	CG
cuDContig14120	2038	2039	TA	-
cuDContig18032	1775	1775	-	A
cuDContig1767	1751	1751	T	-
CDcontig25802	243	243	A	-
CDcontig25802	1065	1065	G	-
CDcontig25802	1067	1067	-	C
cuDContig37	225	225	G	-
cuDContig37	229	229	-	G
cuDContig3185	975	975	-	C
cuDContig3185	977	977	C	-
UDcontig61848	2049	2049	G	-
UDcontig61848	2117	2117	G	-
cuDContig8044	1349	1349	-	G
cuDContig8044	1354	1354	G	-
cuDContig4179	2111	2111	G	-
UDcontig33034	823	823	-	A
UDcontig33034	826	826	A	-
cuDContig3736	1961	1963	GAT	-
cuDContig4202	439	439	-	T
cuDContig4202	441	441	T	-
cuDContig4202	1621	1621	-	G
cuDContig1200	2099	2099	-	C
cuDContig1200	2102	2102	A	-
cuDContig1183	1672	1672	-	G
cuDContig199	273	273	-	AGA
cuDContig199	1926	1926	C	-
cuDContig199	1927	1927	-	T
cuDContig7074	320	320	-	CA
cuDContig18607	1042	1042	-	A
cuDContig11333	1830	1830	-	G
cuDContig11333	1834	1834	A	-
cuDContig7207	1996	1996	-	T
cuDContig4425	248	249	AT	-
cuDContig2448	1547	1547	-	A
cuDContig12411	881	881	T	-
cuDContig12411	884	884	-	T
cuDContig10246	440	440	-	C
cuDContig16225	818	818	-	G
cuDContig1910	1465	1465	C	-
cuDContig1910	1862	1862	-	A
cuDContig1910	1866	1866	A	-
cuDContig15033	1364	1364	A	-
cuDContig15033	1368	1368	-	T
cuDContig1686	552	552	G	-
cuDContig1686	553	553	-	T
cuDContig17304	1065	1065	-	G
cuDContig1759	84	84	-	AG
cuDContig2343	231	231	A	-
cuDContig4339	1797	1797	-	A
cuDContig14855	1724	1724	A	-
cuDContig14855	1729	1729	-	C
cuDContig3321	1652	1652	-	A
cuDContig4541	133	133	-	AT
cuDContig1488	1555	1555	-	C
cuDContig1488	1557	1557	G	-
cuDContig4052	214	214	A	-
cuDContig4186	207	207	-	G
cuDContig17320	883	883	-	C
cuDContig17320	885	885	G	-
cuDContig495	1312	1312	G	-
cuDContig495	1314	1314	-	T
cuDContig13517	541	541	-	GTC
cuDContig1754	424	424	C	-
cuDContig1754	426	426	-	G
cuDContig4325	157	157	-	AT
cuDContig4505	1773	1775	ACA	-
cuDContig15	1493	1493	-	T
cuDContig15	1496	1496	A	-
cuDContig3419	439	440	TG	-
cuDContig6939	160	160	-	T
cuDContig49	98	98	A	-
cuDContig49	99	99	-	C
cuDContig16380	815	815	A	-
cuDContig3737	1944	1944	-	TC
cuDContig6944	376	376	-	CT
cuDContig3832	737	737	-	T
cuDContig3832	739	739	T	-
cuDContig2965	1079	1079	-	T
cuDContig7675	1711	1711	C	-
cuDContig13715	200	200	C	-
cuDContig13715	1061	1061	T	-
cuDContig15643	1317	1317	-	A
cuDContig16284	137	137	-	G
cuDContig1497	349	349	-	A
cuDContig1497	352	352	T	-
cuDContig4145	2019	2019	G	-
cuDContig17958	1968	1968	A	-
cuDContig15387	399	399	G	-
cuDContig15988	432	432	A	-
cuDContig15988	1894	1894	-	T
cuDContig15988	1897	1897	G	-
cuDContig8052	2011	2011	-	T
cuDContig8052	2015	2015	T	-
cuDContig11643	234	234	-	G
cuDContig4364	1669	1669	A	-
cuDContig4364	1670	1670	-	C
cuDContig4607	975	975	-	A
cuDContig4607	977	977	G	-
cuDContig11648	1359	1359	T	-
cuDContig13653	1253	1253	A	-
cuDContig13653	1254	1254	-	C
cuDContig19287	971	971	-	C
cuDContig16719	1962	1962	G	-
cuDContig16719	2020	2022	CAT	-
cuDContig4120	163	163	-	A
cuDContig2446	1960	1960	-	T
cuDContig6711	1141	1141	A	-
cuDContig6711	1143	1143	-	C
cuDContig14176	2018	2018	G	-
cuDContig17696	1301	1301	G	-
cuDContig17696	1403	1403	-	G
cuDContig11634	1276	1276	A	-
cuDContig11634	1717	1717	A	-
cuDContig11636	135	135	-	C
cuDContig2029	1610	1610	-	C
cuDContig4979	1454	1454	-	T
cuDContig4979	1462	1462	T	-
cuDContig18231	227	227	-	A
cuDContig17372	463	463	A	-
cuDContig17372	464	464	-	G
cuDContig17372	1838	1838	-	T
cuDContig17372	1953	1953	-	T
cuDContig2363	2026	2026	-	G
cuDContig157	1049	1049	C	-
cuDContig157	1050	1050	-	C
cuDContig8062	576	576	T	-
cuDContig8062	607	607	C	-
cuDContig4677	1810	1810	T	-
cuDContig4677	1811	1811	-	T
cuDContig14257	133	133	-	C
cuDContig18492	1871	1871	-	C
cuDContig8808	1877	1877	-	G
cuDContig12624	302	302	T	-
cuDContig12624	304	304	-	T
cuDContig3362	2060	2060	-	C
cuDContig3362	2072	2072	-	G
cuDContig18468	35	35	C	-
cuDContig18468	84	84	C	-
cuDContig18468	473	473	-	T
cuDContig19522	1713	1713	-	CTC
cuDContig2445	778	778	-	T
cuDContig15388	279	279	T	-
cuDContig5312	2083	2083	-	T
cuDContig17394	1260	1260	-	T
cuDContig12592	242	242	-	TCT
cuDContig12592	994	994	T	-
cuDContig12592	996	996	-	T
cuDContig4084	165	165	A	-
cuDContig4084	1870	1870	-	G
cuDContig7213	1220	1220	-	A
cuDContig7213	1224	1224	A	-
cuDContig398	1796	1796	-	T
cuDContig5261	367	367	-	CA
cuDContig5261	1953	1953	G	-
cuDContig17933	349	349	-	G
cuDContig17933	351	351	G	-
cuDContig17933	1950	1950	-	A
cuDContig18417	1281	1281	-	C
cuDContig18417	1284	1284	G	-
cuDContig12985	1753	1753	T	-
cuDContig12985	1754	1754	-	C
cuDContig3247	1214	1214	-	T
cuDContig13324	1886	1886	-	CAA
cuDContig13324	1889	1891	GTG	-
cuDContig6130	1886	1888	CTT	-
cuDContig8393	1486	1486	A	-
cuDContig13987	1687	1687	-	A
cuDContig19561	1992	1992	G	-
cuDContig4608	216	216	T	-
cuDContig4608	255	255	A	-
cuDContig17121	193	193	T	-
cuDContig17121	194	194	-	G
cuDContig3176	510	510	-	T
cuDContig18575	962	962	-	T
cuDContig8961	1749	1749	G	-
cuDContig1011	1914	1914	-	GTG
UDcontig18236	571	571	-	T
cuDContig11591	1947	1947	-	G
cuDContig592	1446	1446	-	A
cuDContig592	1990	1990	-	AA
cuDContig13373	1079	1079	C	-
cuDContig13373	1080	1080	-	G
cuDContig16122	1831	1831	G	-
cuDContig11806	1096	1096	G	-
cuDContig11806	1743	1743	G	-
cuDContig4480	256	256	T	-
cuDContig10144	275	275	-	T
cuDContig10294	221	221	-	T
cuDContig274	1164	1164	-	T
cuDContig274	1795	1796	TG	-
cuDContig17035	377	377	-	G
cuDContig13949	1861	1861	G	-
cuDContig17427	69	69	-	T
cuDContig17427	889	889	T	-
cuDContig4160	258	258	A	-
cuDContig588	33	33	T	-
cuDContig588	415	415	-	C
cuDContig588	428	428	-	A
cuDContig17680	1191	1191	-	GAT
cuDContig8868	1803	1803	-	A
cuDContig18380	2061	2061	-	C
cuDContig6926	1983	1983	C	-
cuDContig7103	616	616	-	G
cuDContig7103	619	619	C	-
cuDContig7103	1179	1181	AAA	-
cuDContig13768	948	948	C	-
cuDContig11623	602	602	A	-
cuDContig3337	539	539	-	A
cuDContig3337	542	542	C	-
cuDContig7843	478	478	T	-
cuDContig13726	1867	1867	A	-
CDcontig27048	1527	1527	T	-
cuDContig12006	30	30	-	TG
cuDContig12006	811	811	T	-
cuDContig7130	1176	1176	-	A
cuDContig3690	495	495	-	G
cuDContig3690	497	497	G	-
cuDContig7682	1069	1069	-	A
cuDContig4291	417	417	-	T
cuDContig4291	548	550	TAT	-
cuDContig4291	552	552	-	TTG
cuDContig3191	113	113	-	T
cuDContig3191	115	115	G	-
cuDContig5552	1226	1226	-	A
cuDContig13204	897	897	G	-
cuDContig13204	1714	1714	-	C
cuDContig19190	546	546	-	A
cuDContig1736	1716	1716	-	A
cuDContig16574	2025	2025	A	-
cuDContig808	964	964	-	C
cuDContig808	969	969	C	-
cuDContig2141	749	749	A	-
cuDContig2141	753	753	-	A
cuDContig5844	247	247	-	TGA
cuDContig15673	1847	1847	T	-
cuDContig15673	1849	1849	-	A
cuDContig17765	999	999	-	A
cuDContig17765	1005	1006	TT	-
cuDContig7206	1795	1795	-	T
cuDContig12396	92	92	-	G
cuDContig1785	1255	1255	C	-
cuDContig1785	1395	1395	A	-
cuDContig1785	1397	1397	-	A
cuDContig14169	788	788	-	T
cuDContig3902	1979	1979	A	-
cuDContig7180	381	381	-	T
cuDContig2558	1415	1415	G	-
cuDContig2558	1416	1416	-	C
cuDContig3399	927	927	-	A
cuDContig7715	1731	1731	A	-
cuDContig7760	1435	1435	-	C
cuDContig712	1635	1635	C	-
cuDContig712	1638	1638	-	C
cuDContig406	1870	1870	G	-
cuDContig406	1968	1968	-	T
cuDContig13211	1548	1548	-	GGC
cuDContig7291	16	16	-	T
cuDContig9789	373	373	-	C
cuDContig8610	982	982	-	T
cuDContig2964	358	358	-	G
cuDContig4319	202	203	TA	-
cuDContig14098	1053	1053	-	G
cuDContig17510	1568	1568	-	C
cuDContig17510	1571	1571	A	-
cuDContig14216	1436	1438	AAA	-
cuDContig14216	1692	1692	-	AGG
cuDContig8479	31	31	C	-
cuDContig8347	1489	1489	C	-
cuDContig5329	152	152	G	-
cuDContig13255	731	731	C	-
cuDContig6958	195	195	-	C
cuDContig1073	151	151	G	-
cuDContig4884	327	327	-	C
UDcontig12253	142	142	T	-
cuDContig7420	1746	1746	A	-
cuDContig4694	1944	1944	A	-
cuDContig13292	1928	1928	-	C
cuDContig9794	854	854	A	-
cuDContig9794	856	856	-	C
cuDContig9794	1212	1212	A	-
cuDContig12280	1541	1541	-	A
cuDContig12280	1543	1543	A	-
cuDContig12280	1709	1709	-	A
cuDContig12280	1713	1713	A	-
cuDContig2750	291	291	-	C
cuDContig2750	295	295	A	-
cuDContig3764	1638	1638	-	T
cuDContig13616	1559	1559	C	-
cuDContig13616	1563	1563	-	C
cuDContig3446	130	130	-	AGG
cuDContig7032	779	779	-	A
cuDContig18647	1357	1357	-	A
cuDContig17454	1896	1896	C	-
cuDContig9463	339	339	-	T
cuDContig7685	341	341	T	-
cuDContig7685	652	652	-	C
cuDContig7685	959	959	A	-
cuDContig18733	238	238	-	T
cuDContig18733	338	338	-	T
cuDContig379	181	181	G	-
cuDContig9107	148	148	A	-
cuDContig9107	196	197	TA	-
cuDContig9107	1541	1541	T	-
cuDContig11690	1797	1797	-	T
cuDContig11690	1806	1806	T	-
cuDContig4361	1879	1879	-	A
cuDContig4361	1881	1881	A	-
cuDContig5280	886	888	GTT	-
cuDContig16956	456	456	-	A
cuDContig16956	458	458	A	-
cuDContig19336	1229	1229	T	-
cuDContig19336	1230	1230	-	C
cuDContig1554	660	660	-	G
UDcontig10680	1537	1537	-	A
cuDContig5978	1295	1295	-	T
cuDContig2334	73	73	T	-
UDcontig14834	799	799	-	T
cuDContig2507	179	179	G	-
cuDContig2507	186	186	-	A
cuDContig12242	1552	1552	C	-
cuDContig12242	1553	1553	-	A
cuDContig9041	1509	1509	-	C
cuDContig9041	1511	1511	G	-
cuDContig10071	669	669	-	AGC
cuDContig5374	893	893	T	-
cuDContig5374	893	893	-	C
cuDContig4861	1785	1785	T	-
cuDContig13416	692	692	T	-
cuDContig3976	1860	1860	T	-
cuDContig7435	903	903	C	-
cuDContig7435	906	906	-	C
cuDContig15868	195	195	-	TA
cuDContig7735	906	906	C	-
cuDContig7735	909	909	-	G
cuDContig3663	194	194	-	A
cuDContig3663	201	201	C	-
cuDContig3663	333	333	-	T
cuDContig9707	1361	1361	-	TG
cuDContig7512	502	502	C	-
cuDContig17052	221	221	A	-
cuDContig17052	223	223	-	A
cuDContig158	1816	1816	-	G
cuDContig8962	1666	1666	G	-
cuDContig8962	1667	1667	-	A
cuDContig15663	1567	1567	-	C
cuDContig2342	1035	1035	-	T
cuDContig10735	1493	1493	C	-
cuDContig6355	382	382	G	-
cuDContig6355	383	383	-	C
cuDContig182	1252	1252	-	A
cuDContig9477	171	171	-	T
cuDContig229	621	621	-	T
cuDContig229	625	625	T	-
cuDContig5117	1802	1802	-	T
UDcontig10625	1002	1002	-	T
cuDContig58	1783	1783	-	AAG
UDcontig45996	205	205	-	C
cuDContig19510	197	198	GA	-
cuDContig2946	889	889	G	-
cuDContig2946	890	890	-	T
cuDContig17171	960	961	AA	-
cuDContig8904	99	99	-	G
cuDContig8904	716	716	-	A
UDcontig32606	1636	1636	T	-
UDcontig32606	1775	1775	-	A
cuDContig2822	587	587	-	T
UDcontig44963	1324	1324	-	G
UDcontig44963	1326	1326	G	-
cuDContig299	1720	1720	T	-
cuDContig299	1721	1721	-	A
cuDContig11369	946	946	A	-
cuDContig11369	947	947	-	T
cuDContig7925	1102	1102	C	-
cuDContig7925	1104	1104	-	G
cuDContig7925	1347	1347	A	-
cuDContig4082	725	725	-	A
cuDContig17228	1759	1759	-	C
cuDContig10032	133	133	A	-
cuDContig10032	526	526	T	-
cuDContig15151	1796	1796	A	-
cuDContig15151	1803	1803	A	-
cuDContig14708	1783	1783	C	-
cuDContig14708	1796	1796	C	-
cuDContig13287	1016	1016	T	-
cuDContig13287	1342	1342	A	-
cuDContig702	1351	1351	-	T
cuDContig5558	363	363	-	A
cuDContig5558	368	368	C	-
CDcontig15655	1873	1873	-	T
cuDContig12398	1383	1383	-	AT
cuDContig3186	1674	1674	G	-
CDcontig24118	220	220	G	-
cuDContig4379	169	169	T	-
cuDContig682	1751	1751	C	-
cuDContig8892	1421	1421	-	C
cuDContig8892	1423	1423	G	-
cuDContig1682	1527	1527	-	T
cuDContig6678	1550	1550	A	-
cuDContig3897	1483	1483	-	AA
cuDContig1872	1734	1734	G	-
cuDContig1872	1738	1738	-	T
cuDContig13574	978	978	T	-
cuDContig7766	99	99	G	-
cuDContig3509	278	278	-	G
cuDContig4755	1343	1343	T	-
cuDContig4755	1345	1345	-	T
cuDContig13162	1732	1732	T	-
cuDContig972	969	969	-	T
cuDContig7983	157	157	-	AAG
cuDContig7983	552	552	G	-
cuDContig7983	1603	1603	G	-
cuDContig14061	363	363	-	T
cuDContig14061	1606	1606	A	-
cuDContig14322	1538	1538	-	C
cuDContig9588	393	393	T	-
cuDContig2905	1514	1514	T	-
cuDContig2087	818	818	A	-
cuDContig6061	1197	1197	-	A
cuDContig1588	1351	1351	-	A
cuDContig4410	1215	1215	T	-
cuDContig8017	208	208	-	ACT
cuDContig6975	744	744	C	-
cuDContig7175	217	217	-	G
cuDContig14791	1684	1684	A	-
cuDContig14791	1688	1688	-	C
cuDContig5269	1426	1426	-	AA
cuDContig8367	405	405	-	T
cuDContig18632	1726	1727	GG	-
cuDContig18543	1129	1129	-	A
UDcontig12035	1092	1092	A	-
CDcontig21541	1550	1550	-	C
cuDContig17200	1436	1436	-	A
cuDContig10099	176	176	-	T
UDcontig29965	870	870	-	A
cuDContig2781	180	180	A	-
cuDContig2781	182	182	-	T
UDcontig62876	676	676	-	T
cuDContig3259	76	77	AG	-
cuDContig3989	114	114	-	G
cuDContig3989	1653	1653	C	-
cuDContig12448	1280	1282	TGT	-
cuDContig18542	551	551	C	-
cuDContig18542	553	553	-	C
cuDContig3675	149	149	-	GA
cuDContig11468	295	296	AA	-
cuDContig15163	1278	1280	CGA	-
cuDContig15163	1472	1472	-	A
cuDContig15163	1516	1516	-	A
cuDContig10187	1759	1759	A	-
cuDContig3720	445	445	-	A
cuDContig3720	450	450	G	-
cuDContig5528	1558	1558	A	-
cuDContig5528	1559	1559	-	C
cuDContig3767	361	361	-	T
cuDContig6775	197	197	-	AT
cuDContig730	1563	1563	T	-
cuDContig7327	424	424	A	-
cuDContig7327	425	425	-	C
cuDContig1053	1709	1709	-	T
cuDContig2910	1705	1705	-	G
cuDContig7589	1294	1294	-	G
cuDContig7589	1296	1296	T	-
CDcontig34575	1612	1612	A	-
cuDContig1342	428	428	A	-
cuDContig1342	429	429	-	G
cuDContig17075	1636	1636	-	T
cuDContig4812	129	129	-	T
cuDContig4812	529	529	C	-
cuDContig4812	531	531	-	C
cuDContig12310	1465	1465	T	-
cuDContig18570	1556	1556	-	T
cuDContig15997	271	271	G	-
cuDContig17635	1067	1067	A	-
cuDContig17635	1068	1068	-	C
cuDContig9814	234	234	-	A
cuDContig19511	271	271	A	-
cuDContig19511	273	273	C	-
UDcontig11566	761	761	-	T
cuDContig2241	1344	1344	-	T
cuDContig2241	1346	1346	T	-
cuDContig17149	1594	1594	G	-
UDcontig62521	986	986	G	-
CDcontig17330	1258	1258	-	G
cuDContig5476	182	182	T	-
cuDContig6747	271	271	-	G
cuDContig4620	288	288	-	T
cuDContig17842	532	532	-	A
cuDContig17842	535	535	C	-
cuDContig17842	1656	1656	-	G
cuDContig7591	1600	1600	-	A
cuDContig15635	1363	1363	T	-
cuDContig13317	260	260	-	T
cuDContig7081	274	274	T	-
cuDContig5509	1213	1213	-	C
cuDContig17820	240	240	A	-
cuDContig15581	742	742	C	-
cuDContig15581	744	744	-	G
UDcontig12439	1612	1612	T	-
cuDContig2956	982	982	C	-
cuDContig11730	1308	1308	-	C
cuDContig13833	1643	1643	-	C
cuDContig14418	1414	1414	-	T
cuDContig14418	1417	1417	A	-
cuDContig11631	1302	1302	T	-
cuDContig549	1380	1380	G	-
cuDContig549	1381	1381	-	T
cuDContig8365	407	409	CAG	-
UDcontig40529	1683	1683	-	T
UDcontig40529	1685	1685	C	-
UDcontig29855	1384	1384	C	-
cuDContig15549	1508	1508	-	T
cuDContig15549	1511	1511	C	-
cuDContig7344	57	57	-	T
cuDContig7344	95	95	T	-
cuDContig13174	1136	1136	-	A
cuDContig17102	1517	1517	-	A
cuDContig17102	1585	1585	T	-
cuDContig13395	236	238	CTT	-
cuDContig13462	1386	1386	T	-
cuDContig13462	1387	1387	-	A
cuDContig5025	1654	1654	T	-
cuDContig4462	572	572	T	-
cuDContig5334	35	35	-	G
cuDContig4348	67	67	-	TG
cuDContig14547	36	36	A	-
cuDContig14547	489	489	C	-
cuDContig14547	530	530	G	-
cuDContig14547	558	558	A	-
cuDContig8453	689	689	-	G
cuDContig9178	1408	1408	-	T
cuDContig9178	1411	1411	-	C
cuDContig3144	1722	1722	-	CT
cuDContig3520	1219	1219	C	-
cuDContig3520	1220	1220	-	A
cuDContig7434	1603	1603	-	C
cuDContig18746	1357	1357	A	-
cuDContig18746	1358	1358	-	T
cuDContig2118	1279	1279	T	-
cuDContig2118	1281	1281	-	A
cuDContig12210	577	577	-	A
cuDContig12210	579	579	A	-
cuDContig2316	1481	1481	-	C
cuDContig3783	193	193	A	-
cuDContig122	167	167	-	A
cuDContig8497	1469	1469	T	-
cuDContig6991	197	197	A	-
cuDContig17926	700	700	-	A
cuDContig17926	842	842	-	T
cuDContig17926	869	869	A	-
cuDContig9979	331	331	-	G
cuDContig9979	333	333	T	-
cuDContig9979	1130	1130	-	G
cuDContig9979	1134	1134	G	-
cuDContig8787	130	130	A	-
cuDContig7433	555	555	-	A
cuDContig7433	558	558	C	-
cuDContig3331	238	238	-	TC
cuDContig8746	1657	1657	-	T
cuDContig517	1589	1589	T	-
cuDContig13588	1616	1616	-	C
cuDContig8111	954	954	-	T
cuDContig8111	957	957	G	-
cuDContig11346	1400	1400	A	-
cuDContig11346	1401	1401	-	C
UDcontig15479	886	886	-	T
cuDContig3781	1097	1097	-	A
cuDContig3781	1099	1099	T	-
cuDContig14256	1442	1442	T	-
cuDContig13226	1615	1615	G	-
cuDContig14387	1550	1550	-	C
cuDContig4869	645	645	-	G
cuDContig4869	650	650	T	-
cuDContig3018	1092	1092	-	G
cuDContig3018	1094	1094	C	-
cuDContig11578	192	192	A	-
UDcontig45199	1283	1283	-	A
UDcontig45199	1611	1611	-	A
UDcontig45199	1613	1613	C	-
UDcontig32672	245	247	CTC	-
cuDContig863	665	665	A	-
cuDContig13527	1604	1605	GG	-
cuDContig19034	650	650	C	-
cuDContig19034	1505	1505	-	C
cuDContig19034	1571	1571	C	-
cuDContig10949	1102	1102	-	A
cuDContig4548	345	345	-	C
cuDContig479	465	465	-	C
cuDContig479	468	468	A	-
UDcontig14746	989	989	A	-
UDcontig14746	1524	1524	T	-
cuDContig10748	1168	1168	C	-
cuDContig17456	1005	1005	-	C
cuDContig17456	1007	1007	A	-
cuDContig17129	1457	1457	-	C
cuDContig2027	325	325	-	T
cuDContig1608	110	110	-	G
cuDContig18080	113	113	T	-
cuDContig15212	167	167	T	-
cuDContig1721	314	314	-	G
cuDContig1721	1623	1623	-	A
cuDContig1721	1626	1626	G	-
cuDContig15637	1312	1312	T	-
cuDContig17192	73	73	G	-
cuDContig603	1383	1383	C	-
cuDContig1299	584	584	T	-
cuDContig1299	585	585	-	G
cuDContig4441	781	781	-	G
cuDContig4441	783	783	G	-
cuDContig5682	152	153	AC	-
cuDContig2455	1547	1549	AAG	-
cuDContig8474	728	728	-	A
UDcontig21080	716	716	-	T
cuDContig14668	1226	1226	-	G
cuDContig14204	659	659	-	C
cuDContig4416	415	415	-	T
cuDContig4416	418	418	T	-
cuDContig19326	1401	1401	G	-
cuDContig19326	1405	1405	-	C
cuDContig8682	246	246	C	-
cuDContig8757	1290	1290	G	-
cuDContig13750	779	779	-	T
cuDContig13557	1402	1402	-	A
cuDContig10322	1373	1373	-	C
cuDContig10322	1375	1375	A	-
cuDContig7259	415	415	C	-
cuDContig7259	416	416	-	G
cuDContig940	138	138	-	T
UDcontig29873	165	165	A	-
CDcontig20760	1532	1532	T	-
cuDContig5021	1231	1231	G	-
cuDContig16987	1566	1566	-	TT
UDcontig40477	566	566	-	T
UDcontig40477	828	828	-	G
cuDContig329	223	223	-	AG
cuDContig6492	1469	1469	T	-
cuDContig16237	1382	1382	-	T
cuDContig5404	205	205	-	C
cuDContig5404	207	207	C	-
cuDContig5532	379	379	C	-
cuDContig5532	380	380	-	C
cuDContig3041	1334	1334	G	-
cuDContig5420	251	251	C	-
cuDContig5420	525	525	-	T
cuDContig1306	1257	1257	G	-
cuDContig17682	16	16	-	A
cuDContig12240	1425	1425	C	-
cuDContig5415	551	551	-	T
UDcontig60876	653	653	-	T
UDcontig60876	1192	1192	T	-
cuDContig15913	1355	1355	-	T
UDcontig42055	48	48	A	-
cuDContig3521	1436	1436	-	A
cuDContig18835	596	596	A	-
cuDContig12245	1454	1454	-	C
cuDContig2174	1479	1479	-	C
cuDContig2015	310	310	G	-
cuDContig2015	311	311	-	A
cuDContig14109	1411	1411	G	-
cuDContig14109	1422	1422	G	-
UDcontig15959	737	738	AT	-
UDcontig15959	739	739	-	CG
UDcontig62317	1380	1380	-	T
cuDContig16531	1334	1334	-	A
cuDContig2034	114	114	-	GAT
cuDContig2034	1122	1122	-	A
cuDContig6865	662	662	G	-
cuDContig6865	663	663	-	A
cuDContig4408	1049	1049	C	-
cuDContig4408	1051	1051	-	G
cuDContig7110	44	44	G	-
cuDContig4334	251	251	-	A
cuDContig3315	250	250	-	T
cuDContig3315	1553	1553	-	T
cuDContig4137	8	8	T	-
cuDContig4137	162	162	-	A
cuDContig2572	1479	1479	G	-
cuDContig354	215	215	-	T
cuDContig354	217	217	A	-
cuDContig4864	97	97	-	G
cuDContig5467	350	350	-	C
CDcontig16726	99	99	-	T
cuDContig15095	233	233	-	A
cuDContig15095	1417	1417	-	T
cuDContig19564	67	67	-	A
cuDContig419	1424	1424	-	C
cuDContig419	1430	1430	G	-
cuDContig15237	294	294	-	AC
UDcontig42026	255	255	C	-
UDcontig42026	387	387	G	-
UDcontig42026	867	867	-	C
cuDContig10572	387	387	A	-
cuDContig10572	457	457	-	C
cuDContig10572	1320	1320	A	-
cuDContig15039	1380	1380	-	A
cuDContig17190	1317	1317	-	A
cuDContig9826	1391	1391	A	-
cuDContig16466	1202	1203	GT	-
cuDContig6598	174	174	-	GAC
cuDContig10922	1023	1023	-	C
UDcontig29524	1374	1374	C	-
cuDContig4797	287	288	AA	-
cuDContig4797	290	290	-	ACA
cuDContig4797	470	472	CTC	-
cuDContig4037	180	180	-	G
cuDContig4037	182	182	T	-
cuDContig3882	1475	1475	-	TCA
cuDContig2412	202	202	T	-
cuDContig9779	1524	1524	-	C
cuDContig7505	242	242	A	-
cuDContig18221	208	208	T	-
cuDContig18221	274	274	G	-
cuDContig18221	851	851	-	T
cuDContig2462	1067	1067	-	T
cuDContig4117	283	283	G	-
cuDContig3953	1536	1536	G	-
cuDContig18154	294	294	-	T
cuDContig19499	349	349	-	A
cuDContig12304	1526	1526	-	C
cuDContig4305	255	255	-	A
UDcontig30212	1142	1142	G	-
cuDContig18766	1409	1410	TG	-
cuDContig518	135	135	-	G
cuDContig4193	155	155	-	G
UDcontig19709	1415	1415	-	A
UDcontig33484	1393	1393	A	-
cuDContig1090	1127	1127	-	T
cuDContig11668	1167	1167	-	C
cuDContig4836	1316	1316	C	-
cuDContig11043	1404	1404	-	T
cuDContig8513	656	658	GAT	-
cuDContig5245	397	397	-	G
cuDContig4539	1150	1150	G	-
UDcontig12968	575	575	C	-
cuDContig6224	697	697	-	C
cuDContig13440	1322	1322	T	-
cuDContig13440	1366	1366	A	-
UDcontig65736	201	201	A	-
cuDContig14319	1144	1144	G	-
cuDContig14319	1149	1149	-	T
cuDContig4204	333	334	TT	-
UDcontig29864	556	556	-	C
cuDContig4006	1516	1516	-	A
cuDContig11174	653	653	-	A
cuDContig11174	658	658	A	-
cuDContig9023	171	171	-	C
cuDContig4644	317	317	A	-
cuDContig4644	319	319	-	A
cuDContig4644	1029	1029	A	-
cuDContig4644	1033	1033	-	A
cuDContig4644	1531	1531	-	T
cuDContig4984	1109	1109	-	A
cuDContig4984	1112	1112	T	-
cuDContig7602	319	319	T	-
UDcontig10301	1291	1291	T	-
cuDContig18748	1313	1313	C	-
UDcontig48807	152	152	T	-
UDcontig48807	366	366	-	T
UDcontig48807	970	970	A	-
UDcontig48807	1416	1416	G	-
cuDContig17038	1475	1475	-	C
cuDContig13392	1303	1303	C	-
cuDContig7071	517	517	-	A
cuDContig18343	1376	1376	-	A
cuDContig370	203	203	G	-
UDcontig20890	989	989	G	-
UDcontig20890	1235	1235	A	-
cuDContig16620	351	351	A	-
cuDContig5155	316	316	A	-
cuDContig4710	235	235	C	-
cuDContig4710	236	236	-	T
cuDContig1249	69	69	-	AG
cuDContig1835	1431	1431	A	-
cuDContig9682	493	493	T	-
cuDContig9682	494	494	-	T
UDcontig30144	968	968	A	-
UDcontig30144	1449	1449	A	-
cuDContig5140	1170	1170	-	A
UDcontig61476	574	574	C	-
cuDContig11805	1248	1248	-	A
cuDContig7702	1220	1220	-	T
cuDContig1666	986	986	-	C
cuDContig14891	419	419	-	G
cuDContig14891	424	424	C	-
cuDContig8511	446	446	T	-
cuDContig8511	448	448	-	T
cuDContig3629	685	685	T	-
cuDContig3282	465	465	C	-
cuDContig7194	1234	1234	-	G
UDcontig12807	740	740	-	A
cuDContig180	28	28	C	-
cuDContig180	29	29	-	T
cuDContig5009	1082	1082	-	G
cuDContig5009	1084	1084	G	-
cuDContig13991	1190	1190	A	-
cuDContig15422	998	998	-	G
UDcontig48923	252	252	C	-
cuDContig9039	639	639	-	A
cuDContig1514	326	326	-	G
cuDContig1514	328	328	G	-
cuDContig14431	1478	1478	T	-
cuDContig17219	149	149	C	-
cuDContig17219	722	722	-	G
cuDContig17879	339	339	A	-
cuDContig17879	341	341	-	A
cuDContig11854	1186	1186	-	T
cuDContig11854	1189	1189	G	-
UDcontig11424	857	857	A	-
cuDContig4426	1275	1276	AT	-
cuDContig22	366	366	-	A
cuDContig22	368	368	C	-
UDcontig42446	1373	1373	A	-
cuDContig14001	1161	1161	-	A
cuDContig14001	1163	1163	A	-
cuDContig17326	1264	1264	A	-
cuDContig3403	100	100	-	C
cuDContig3403	1295	1295	-	C
cuDContig18206	166	166	C	-
cuDContig18206	169	169	-	G
cuDContig13609	10	10	-	T
cuDContig10713	401	401	-	C
cuDContig1684	844	844	C	-
UDcontig46158	1193	1193	T	-
cuDContig14421	217	217	T	-
cuDContig14421	219	219	-	T
cuDContig14421	1294	1296	GTT	-
cuDContig12476	1353	1353	-	CA
cuDContig7619	680	680	-	AAG
cuDContig7619	682	684	GGT	-
cuDContig15777	1102	1102	C	-
cuDContig9743	1211	1212	GA	-
cuDContig7758	1123	1123	T	-
cuDContig7758	1125	1125	-	T
cuDContig14180	1267	1268	TA	-
cuDContig9481	1346	1346	-	T
UDcontig13695	616	616	C	-
cuDContig9081	312	312	-	G
cuDContig4991	1306	1306	-	C
cuDContig15748	711	711	-	C
cuDContig15748	1127	1127	-	A
cuDContig14248	1155	1155	-	C
cuDContig14248	1158	1158	G	-
cuDContig14248	1394	1394	T	-
cuDContig13353	247	247	G	-
UDcontig17676	904	904	-	A
cuDContig15998	167	167	T	-
cuDContig7552	368	368	-	C
cuDContig7552	370	370	G	-
cuDContig801	1236	1236	T	-
cuDContig17705	30	30	-	G
cuDContig17705	1330	1330	-	T
cuDContig277	1432	1432	T	-
cuDContig4444	1335	1335	G	-
UDcontig61755	160	160	T	-
cuDContig7750	113	113	C	-
cuDContig17393	221	221	-	T
cuDContig17393	223	223	T	-
UDcontig17703	753	753	-	C
UDcontig42080	185	185	-	A
UDcontig42598	355	355	-	C
UDcontig42598	506	506	-	A
UDcontig42598	673	673	G	-
cuDContig5054	583	583	A	-
cuDContig8201	1127	1127	-	G
cuDContig8201	1129	1129	G	-
cuDContig19233	184	184	-	T
cuDContig13792	1291	1291	-	AT
CDcontig18052	764	764	-	A
cuDContig15362	636	636	-	A
cuDContig18776	1231	1231	G	-
cuDContig19493	1018	1018	-	G
cuDContig11793	1229	1229	-	T
cuDContig15843	299	299	-	T
cuDContig15038	1059	1059	-	G
cuDContig17779	83	83	T	-
cuDContig17779	88	88	-	A
cuDContig2045	390	390	-	A
cuDContig2045	427	427	G	-
cuDContig7152	210	210	C	-
cuDContig7152	211	211	-	G
cuDContig573	1045	1045	A	-
UDcontig46240	382	382	C	-
cuDContig9582	114	114	-	T
cuDContig1771	218	218	-	TCT
cuDContig16131	1362	1362	-	C
cuDContig16131	1365	1365	G	-
cuDContig18693	1255	1255	-	T
cuDContig18693	1262	1262	C	-
cuDContig4915	298	298	-	AC
cuDContig10910	676	676	T	-
cuDContig5361	1408	1408	C	-
cuDContig19057	280	280	T	-
cuDContig5059	75	75	-	TC
cuDContig3960	1242	1242	-	A
cuDContig3960	1245	1245	A	-
cuDContig17403	1298	1300	TTG	-
UDcontig62580	395	395	-	T
cuDContig4141	150	150	G	-
cuDContig4141	154	154	-	G
cuDContig4891	1134	1134	-	A
cuDContig8603	167	167	-	G
cuDContig8603	172	172	T	-
cuDContig18344	781	781	-	T
UDcontig30015	1329	1329	G	-
UDcontig19692	899	899	T	-
cuDContig16520	998	998	C	-
UDcontig31954	723	723	-	A
cuDContig7736	144	144	-	G
cuDContig307	1156	1156	G	-
cuDContig307	1157	1157	-	T
cuDContig7377	1268	1268	G	-
cuDContig7473	1127	1127	T	-
cuDContig12934	382	382	T	-
cuDContig1529	1097	1097	-	AG
cuDContig5454	1207	1207	-	G
cuDContig4061	1112	1113	CA	-
cuDContig4061	1115	1115	-	G
cuDContig4061	1118	1118	-	A
cuDContig17880	42	42	A	-
cuDContig17880	48	48	C	-
cuDContig17880	1176	1176	-	G
UDcontig43439	79	79	G	-
UDcontig43439	84	84	-	A
cuDContig14863	102	102	A	-
cuDContig2074	566	566	-	T
cuDContig2074	568	568	T	-
cuDContig4474	150	150	-	T
cuDContig4474	785	785	A	-
cuDContig4474	786	786	-	G
cuDContig14720	1218	1218	C	-
cuDContig14720	1219	1219	-	G
UDcontig32630	736	736	C	-
UDcontig32630	737	737	-	G
CDcontig19351	879	879	-	G
UDcontig30428	1285	1285	A	-
cuDContig4737	984	984	T	-
CDcontig17061	1096	1096	-	G
CDcontig17061	1156	1156	-	C
cuDContig14947	261	261	T	-
cuDContig14947	324	324	G	-
cuDContig14947	449	449	T	-
cuDContig14947	869	869	-	C
cuDContig14947	874	874	C	-
UDcontig30442	417	417	A	-
cuDContig7164	1323	1323	-	C
UDcontig43728	99	99	A	-
cuDContig1775	1300	1300	-	T
cuDContig1775	1325	1325	-	A
UDcontig42450	555	555	-	A
UDcontig12783	137	137	-	T
UDcontig12783	139	139	T	-
cuDContig15647	1008	1008	A	-
cuDContig14541	1200	1200	-	G
cuDContig14541	1202	1202	C	-
cuDContig4641	117	117	-	A
UDcontig47175	1195	1195	G	-
UDcontig47175	1198	1198	-	T
UDcontig47175	1281	1281	T	-
UDcontig47175	1282	1282	-	G
cuDContig5248	1137	1139	CTC	-
CDcontig33659	1065	1065	-	G
CDcontig33659	1200	1200	-	G
cuDContig12943	50	50	-	T
cuDContig420	1252	1252	-	AGG
UDcontig60664	1210	1210	-	AATTC
CDcontig09942	337	337	-	T
cuDContig92	573	573	-	T
cuDContig92	575	575	T	-
cuDContig767	1175	1175	C	-
CDcontig34515	1130	1130	T	-
cuDContig17135	1054	1054	-	T
cuDContig14310	1140	1140	C	-
UDcontig66996	506	506	-	GC
UDcontig16483	726	726	-	T
UDcontig16483	807	807	A	-
UDcontig16483	885	885	T	-
UDcontig16483	944	944	G	-
cuDContig19167	1050	1050	C	-
cuDContig7187	68	68	-	AAC
cuDContig2774	104	104	A	-
cuDContig12754	620	620	-	G
cuDContig12754	626	626	G	-
cuDContig17566	477	477	C	-
cuDContig4722	721	721	T	-
cuDContig4722	725	725	-	T
cuDContig5315	164	164	T	-
cuDContig5315	233	233	-	T
cuDContig3132	1185	1185	T	-
cuDContig3132	1186	1186	-	T
UDcontig44638	1048	1048	A	-
cuDContig56	266	266	-	G
cuDContig324	379	379	-	T
cuDContig324	383	383	G	-
cuDContig5167	473	473	-	A
cuDContig5167	1226	1226	A	-
cuDContig15088	1141	1141	A	-
cuDContig18217	819	819	G	-
UDcontig67666	926	926	-	C
cuDContig18495	1085	1085	T	-
cuDContig14108	655	655	A	-
UDcontig30465	1078	1078	A	-
cuDContig14392	1044	1044	A	-
cuDContig12275	279	279	A	-
cuDContig14756	443	443	-	A
cuDContig18684	467	467	T	-
cuDContig12606	111	111	-	A
cuDContig15114	194	194	-	A
cuDContig15114	331	331	-	A
cuDContig18289	376	376	-	T
cuDContig13146	765	765	C	-
UDcontig26539	559	559	G	-
cuDContig8807	1076	1076	A	-
cuDContig8957	502	503	AA	-
cuDContig12450	951	951	-	T
cuDContig1711	380	380	G	-
cuDContig1711	506	506	-	G
cuDContig1711	514	514	G	-
cuDContig5690	925	926	AG	-
cuDContig6706	271	271	-	T
cuDContig6706	276	276	T	-
cuDContig4356	1070	1070	-	G
UDcontig65925	326	326	-	T
UDcontig65925	958	958	T	-
cuDContig1506	935	935	-	T
cuDContig1506	938	938	T	-
cuDContig15089	146	146	-	T
cuDContig15466	71	71	T	-
cuDContig14191	1043	1043	T	-
cuDContig14191	1054	1054	A	-
cuDContig14191	1056	1056	-	G
cuDContig5147	114	114	A	-
cuDContig5147	1016	1016	A	-
UDcontig48830	174	174	G	-
cuDContig18233	177	177	-	G
cuDContig8824	195	195	-	A
cuDContig8824	198	198	T	-
UDcontig29975	792	792	A	-
UDcontig14836	1025	1025	-	G
UDcontig14836	1028	1028	A	-
cuDContig4843	891	891	T	-
cuDContig14762	1125	1125	A	-
UDcontig59593	329	329	T	-
cuDContig6546	341	341	-	G
cuDContig6546	347	347	T	-
CDcontig24091	738	738	-	C
cuDContig2851	409	409	-	T
cuDContig13366	1006	1006	-	A
cuDContig13366	1011	1011	T	-
cuDContig3977	1163	1163	-	AT
cuDContig14758	263	263	G	-
cuDContig14765	338	338	-	G
cuDContig14765	341	341	T	-
cuDContig8541	340	340	T	-
cuDContig6076	232	232	-	AG
cuDContig17800	279	279	A	-
cuDContig4936	1135	1135	-	G
cuDContig4936	1145	1145	-	T
UDcontig62461	967	967	T	-
cuDContig15671	271	271	-	C
UDcontig52599	849	849	T	-
cuDContig14662	935	935	-	T
cuDContig14662	939	939	T	-
cuDContig4275	901	901	C	-
cuDContig1535	172	172	-	GT
UDcontig19451	1058	1058	A	-
UDcontig19451	1099	1099	-	A
cuDContig18050	809	809	A	-
cuDContig18050	812	812	-	A
cuDContig18050	979	979	C	-
cuDContig520	621	621	-	T
cuDContig520	624	624	A	-
cuDContig3510	1010	1010	T	-
cuDContig11924	801	801	-	G
cuDContig11924	804	804	T	-
cuDContig9202	281	281	-	C
UDcontig49097	183	183	T	-
UDcontig49097	203	203	-	T
UDcontig49097	207	207	T	-
UDcontig49097	216	216	A	-
UDcontig49097	226	226	A	-
UDcontig49097	559	559	A	-
UDcontig49097	605	605	C	-
UDcontig49097	1048	1048	-	A
UDcontig49097	1144	1144	-	T
cuDContig6293	841	841	-	A
cuDContig327	256	256	-	A
cuDContig327	260	260	A	-
UDcontig63575	342	342	-	T
UDcontig49569	435	435	T	-
UDcontig12233	281	281	T	-
UDcontig12233	288	288	T	-
cuDContig1855	222	222	-	G
cuDContig5306	193	193	A	-
cuDContig19086	935	935	C	-
UDcontig68109	534	534	T	-
cuDContig3278	981	981	-	C
cuDContig1712	282	282	G	-
cuDContig9387	791	791	T	-
cuDContig8263	905	905	-	TT
UDcontig51961	23	23	T	-
UDcontig51961	69	69	A	-
UDcontig51961	143	143	-	G
UDcontig51961	820	820	-	A
UDcontig51961	924	924	C	-
cuDContig3387	860	860	T	-
UDcontig41933	275	275	T	-
cuDContig2716	142	142	-	G
cuDContig2716	145	145	T	-
cuDContig8730	929	929	-	G
cuDContig5889	216	216	-	C
cuDContig5989	239	239	T	-
cuDContig3596	234	234	-	T
cuDContig17547	188	188	C	-
cuDContig5588	998	998	-	C
cuDContig5588	1000	1000	C	-
cuDContig8445	1074	1074	T	-
UDcontig41511	603	603	-	T
UDcontig41511	606	606	G	-
UDcontig41511	829	829	T	-
UDcontig41511	830	830	-	A
cuDContig6730	1018	1019	AG	-
cuDContig14532	87	87	A	-
cuDContig5208	282	282	T	-
cuDContig248	954	954	-	T
cuDContig724	700	700	-	T
cuDContig724	703	703	G	-
UDcontig47893	174	174	-	C
cuDContig19279	61	61	-	G
UDcontig69043	1101	1101	C	-
cuDContig2650	212	212	T	-
cuDContig12712	463	464	CC	-
cuDContig12712	465	465	-	TG
cuDContig12712	667	667	C	-
cuDContig8014	127	127	T	-
cuDContig4389	218	218	-	T
cuDContig8769	161	161	-	A
UDcontig40856	117	117	A	-
UDcontig42464	592	592	A	-
UDcontig47268	720	720	-	T
UDcontig47268	758	758	A	-
cuDContig18821	470	470	C	-
cuDContig18821	1049	1049	A	-
UDcontig48055	442	442	-	A
cuDContig17117	829	829	T	-
cuDContig17117	831	831	-	T
UDcontig63355	361	361	-	T
cuDContig6522	158	158	-	C
cuDContig6522	494	494	C	-
cuDContig6522	495	495	-	G
UDcontig53768	870	870	G	-
UDcontig24512	102	102	-	A
UDcontig24512	149	149	-	T
cuDContig1541	1030	1030	T	-
UDcontig30849	103	103	G	-
cuDContig3662	367	367	-	C
cuDContig4087	474	475	TT	-
cuDContig12048	951	951	-	T
cuDContig14505	28	28	A	-
cuDContig14010	237	237	-	G
cuDContig14010	239	239	G	-
UDcontig47107	420	420	T	-
UDcontig47107	432	432	A	-
UDcontig12464	457	457	-	A
UDcontig12464	500	500	A	-
UDcontig12464	510	510	T	-
cuDContig4153	874	876	GGA	-
UDcontig40298	174	174	-	T
UDcontig40298	247	247	T	-
UDcontig40298	291	291	-	T
cuDContig5233	1024	1024	-	GA
cuDContig11224	601	601	-	A
cuDContig11224	603	603	T	-
cuDContig3916	193	193	-	GTA
UDcontig61450	820	822	TAT	-
cuDContig6166	237	237	-	C
cuDContig18764	254	254	-	A
cuDContig1188	903	903	-	T
cuDContig14339	680	680	-	A
cuDContig14339	1007	1007	T	-
cuDContig14339	1013	1013	T	-
cuDContig14339	1052	1052	T	-
cuDContig3548	247	247	A	-
cuDContig9931	464	464	-	GGC
cuDContig14556	469	469	C	-
cuDContig14556	498	498	A	-
cuDContig18013	916	916	T	-
cuDContig16200	278	278	-	AC
UDcontig29803	481	481	-	T
cuDContig18432	176	176	-	C
UDcontig44088	845	845	-	T
UDcontig44088	847	847	G	-
UDcontig62076	536	536	G	-
cuDContig15746	132	132	-	T
cuDContig2635	402	402	-	A
cuDContig2635	404	404	T	-
cuDContig4748	889	889	-	C
cuDContig8231	531	531	-	T
UDcontig16111	986	986	T	-
UDcontig17768	197	197	G	-
UDcontig18712	300	300	-	TC
cuDContig1022	56	56	-	G
cuDContig1022	59	59	G	-
UDcontig13093	354	354	T	-
UDcontig13093	861	861	A	-
cuDContig10174	596	596	C	-
cuDContig10174	597	597	-	A
UDcontig29851	195	195	A	-
cuDContig10764	414	414	A	-
cuDContig15486	286	286	-	A
cuDContig19045	796	796	-	C
cuDContig19045	799	799	C	-
cuDContig9944	414	414	-	T
cuDContig8991	176	176	-	A
cuDContig8991	849	849	-	T
cuDContig8991	946	946	T	-
cuDContig13143	182	182	-	A
cuDContig13143	185	185	A	-
UDcontig16654	743	743	G	-
cuDContig5561	480	480	-	A
UDcontig47292	701	701	C	-
cuDContig18867	62	62	T	-
CDcontig24796	825	825	T	-
cuDContig13177	18	18	-	A
cuDContig15471	328	328	A	-
UDcontig10320	431	431	-	A
UDcontig16670	726	726	C	-
UDcontig31735	507	507	A	-
UDcontig64189	966	966	-	A
UDcontig19609	991	991	-	A
cuDContig19434	692	692	A	-
cuDContig17611	570	570	-	A
cuDContig17611	667	667	A	-
cuDContig17611	669	669	-	C
UDcontig46869	535	535	A	-
cuDContig2160	192	192	G	-
UDcontig49080	31	31	T	-
UDcontig49080	46	46	-	T
UDcontig49080	54	54	-	C
UDcontig49080	118	118	T	-
cuDContig4981	109	109	-	CAA
cuDContig2355	350	350	-	T
cuDContig18962	264	265	CA	-
cuDContig9993	361	361	A	-
cuDContig9993	384	384	-	T
cuDContig9993	842	842	T	-
cuDContig9993	851	851	A	-
cuDContig14810	622	622	T	-
UDcontig21753	399	399	A	-
cuDContig13851	964	964	T	-
cuDContig10255	870	870	-	A
cuDContig16953	175	175	-	T
cuDContig1139	6	6	T	-
cuDContig1139	166	166	-	C
cuDContig1139	532	532	G	-
cuDContig1139	535	535	-	G
cuDContig7600	327	327	-	CGG
cuDContig18929	875	875	T	-
cuDContig18929	876	876	-	C
cuDContig3631	298	298	-	C
UDcontig14568	300	300	C	-
cuDContig14614	737	737	G	-
cuDContig14614	738	738	-	C
cuDContig8076	486	486	-	T
cuDContig2230	922	922	G	-
cuDContig2230	924	924	-	C
cuDContig9763	657	657	-	T
UDcontig49190	235	235	T	-
cuDContig12271	691	691	A	-
cuDContig3990	873	873	A	-
cuDContig3990	874	874	-	C
UDcontig19619	496	496	-	A
UDcontig19619	606	606	-	G
UDcontig49238	518	518	A	-
UDcontig49238	550	550	-	A
UDcontig39192	458	458	A	-
cuDContig18444	488	490	CTC	-
UDcontig11138	542	542	-	C
UDcontig67924	736	736	G	-
cuDContig15272	306	306	-	T
UDcontig27321	887	887	A	-
UDcontig14917	787	787	-	C
UDcontig42453	340	340	-	TTG
UDcontig30830	666	666	-	T
UDcontig13516	783	783	A	-
cuDContig10763	755	755	-	T
cuDContig9236	823	823	C	-
cuDContig9236	825	825	-	G
cuDContig4063	729	729	-	T
UDcontig59751	574	574	T	-
UDcontig59751	693	693	A	-
UDcontig59751	815	815	A	-
UDcontig59751	821	821	C	-
UDcontig60658	462	462	-	AG
cuDContig690	505	505	G	-
cuDContig690	507	507	-	G
UDcontig65483	840	841	AA	-
CDcontig22555	778	778	A	-
UDcontig61802	328	328	A	-
cuDContig13686	747	747	T	-
UDcontig57503	508	508	-	C
UDcontig48562	405	405	-	C
UDcontig44245	733	733	G	-
cuDContig15781	280	280	-	G
cuDContig15781	308	308	-	A
cuDContig4865	422	422	-	C
cuDContig16366	251	251	-	G
UDcontig53718	578	578	A	-
cuDContig6136	253	253	-	C
cuDContig15112	717	717	-	C
cuDContig645	203	203	-	TA
cuDContig4950	808	808	-	G
cuDContig12996	705	705	G	-
cuDContig14879	586	586	T	-
cuDContig14879	587	587	-	T
cuDContig11970	402	402	-	G
UDcontig16262	749	749	-	T
UDcontig65641	85	85	C	-
cuDContig6254	109	109	A	-
cuDContig6254	110	110	-	A
CDcontig24713	180	180	A	-
CDcontig24713	208	208	A	-
CDcontig24713	219	219	A	-
UDcontig17871	522	522	A	-
UDcontig65341	46	46	T	-
cuDContig18703	640	640	T	-
UDcontig18636	433	433	T	-
cuDContig714	745	745	-	A
UDcontig49362	429	429	-	A
cuDContig5203	797	797	-	A
cuDContig5203	800	800	C	-
cuDContig3643	787	787	-	A
cuDContig16894	735	735	-	C
UDcontig20951	130	130	-	C
UDcontig65640	185	185	T	-
UDcontig19002	794	794	A	-
UDcontig49231	157	157	A	-
UDcontig49231	792	792	-	A
UDcontig11915	74	74	-	A
UDcontig11915	78	78	T	-
UDcontig11915	798	798	A	-
UDcontig16711	705	705	T	-
cuDContig6364	47	47	-	T
UDcontig48972	385	385	A	-
cuDContig950	617	617	T	-
cuDContig950	618	618	-	A
cuDContig3351	806	806	A	-
cuDContig6193	429	429	A	-
UDcontig67847	108	108	A	-
UDcontig67847	582	582	-	T
UDcontig19335	165	165	T	-
UDcontig19335	172	172	T	-
UDcontig28491	410	410	-	T
cuDContig18921	172	172	T	-
cuDContig18921	533	533	A	-
cuDContig14369	232	232	-	A
cuDContig5422	622	622	-	T
UDcontig59104	303	303	A	-
[truncated: 390 more rows]
