# Supplementary material for: Transcriptome analysis of extant cotton progenitors revealed tetraploidization and identified genome-specific single nucleotide polymorphism in diploid and allotetraploid cotton
Source: BMC Res Notes. 2014 Aug 6;7:493. doi: 10.1186/1756-0500-7-493 (PMC4267057; doi:10.1186/1756-0500-7-493)
Supplement: Supplementary file 6 — Additional file 6: Table S3: SNP validation candidates for functional-selected samples. (XLS 14 KB) [file 13104_2014_3038_MOESM6_ESM.xls]

## Sheet: Sheet1
Additional file 6: Table S3 SNP validation candidates for functional-selected samples
GeneBank ID/EST ID	EST ID in D genome	EST ID in A genome	Gene Name	Validation A	ValidationD	ValidationTM-1	Forward on D EST primer	Reverse on D EST primer
FJ713478.1	cuAContig8502	cuDContig7169	SUS			+	ATATTCTGTTTTGTAATTTCAATTGGAGAAGGTC	ATCTGAAAGCATCGCTAATGG
DQ643969.1	cuAContig4184	cuDContig4618	DELLA	+	+	+	AGCAAGCTAGTATGTTGTTGGCCCG	CAGACTGAGTTGGGATTCTTCTT
AY208992.1	cuAContig1061	cuDContig14416	GAI	+	+	+	GAGAGCTTCAGTAAAACGGTCTAAGAAGGC	GAATTCGAGTTTCGGGGATTC
AF530910.1	CAcontig00002	cuDContig7679	TTG2	+		D	TGGGAAGATGACCACTGTAACTGCTCGATTTCGGC	TTTATGAAAGTTCGGAGCCCG
FJ915120.1	cuAContig3878	UDcontig42026	VIN1	+	+	+	AAGCAACCATTTCCTGAAATAATGTTTCTTCATA	AAAATGAGGGTATTGGTGGATCA
DQ116445.1	cuAContig8166	cuDContig3717	SMT-R			A	GCCAGTGATGCATCGATGTAGGGGGTGACA	CCGCTAGAGATTTCAACAACT
DQ116442.	cuAContig17095	cuDContig1242	ACO1			+	TGTGTTTCTGTTAATAAGTTTAGTCGGCTGATGGTTA	TGAAGCCTAACAAAGCCAAAA
EF644266.1	UAcontig60401	cuDContig1899	EXP4	+		+	ATTATTTTCCTTTTTTAACCCAGCTCTTCAGA	TACCCACTACTTCAAAATTTC
AF530908.1	cuAContig22708	cuDContig389	TTG1	+	+	A	TTTGTTGGAGAAGGCAATGGCAATCTGATC	TGGCTACGACACTAATGGATAGC
EF432582.1	cuAContig709	cuDContig4895	GhAPX1	+	+	+	GCACTCAGCTGGAACTTTTGATGTTAAGACCAGGAC	TAATCTCAACGGCAACGACAC
TC71029	cuAContig2885	cuDContig3516	myb_02	+	a	+	ATCTCATTCTTGGTTTGAGAACGGCCGCAGCTGCTGCA	TCTGCCTGCAGATGCTTCCTCT
TC77246	cuAContig2931	cuDContig3509	myb_03	+	+	+	TTTTCGAAACACTTGTTCTCTTCAGCACTGCA	CAAGCCACTTCCCTGCATTTT
TC62023	CAcontig34362	cuDContig517	myb_05		+	+	AGGAGTGCATTGCCGCTGCTCGTCTGGTCGAAAT	ACTTCATCAGGCAAGTAACCG
TC76146	cuAContig1499	cuDContig13450	myb_06		+		AGGTTACAACAGATGATGCAGACACACGTC	AAGAGATGAAGATGAAGCCTAC
TC63682	CAcontig02140	cuDContig7688	myb_07	+	+	+	GGAGCATTTCAACCATTCCAGAAAGAAAAAACTC	CAAGAAGCGCCTATGCAACTC
TC74185	cuAContig22549	cuDContig5155	myb_08	+	+	+	AGCAACGGGTGAGCATGGCTGGAGCATTTGT	GGCCAAAATGAAACCAACAAC
TC79293	cuAContig17409	cuDContig1160	myb_10	+	+	+	AGACCAACAAATCAAAACCTCCTAATTCTGATC	CTGAAAAGAAAGAAAACAAAGATCCACCTCG
TC59694	cuAContig5910	cuDContig4930	myb_11	+	+	+	CCCAGCTCTTCAGAGATCCGATCTCAACTCA	GCTTTGTGTCGCTTTTGCTTA
