# Supplementary material for: Transcriptome analysis of extant cotton progenitors revealed tetraploidization and identified genome-specific single nucleotide polymorphism in diploid and allotetraploid cotton
Source: BMC Res Notes. 2014 Aug 6;7:493. doi: 10.1186/1756-0500-7-493 (PMC4267057; doi:10.1186/1756-0500-7-493)
Supplement: Supplementary file 7 — Additional file 7: Table S4: SNP validation candidates list for random-selected sample. (XLS 16 KB) [file 13104_2014_3038_MOESM7_ESM.xls]

## Sheet: Sheet1
Additional file 7: Table S4. SNP validation candidates list for random selected samples
Exp #	EST ID in A genome	EST ID in D genome	Validation A	ValidationD	ValidationTM-1	Forward on D EST primer	Reverse on D EST primer	PCR Product length (bp)
5	cuAContig8	cuDContig14395	+	+	A	GGAAAAGCAAGTATTCCGATTGGA	TTGCTTCAAAGTCTAGCTTGCATC	200
6	cuAContig22665	cuDContig10534	+	+	+	CTCAATCAACAGCTGAACAACCT	GTTTTGGAGTGGTGTTGATGGAAC	256
7	cuAContig2439	cuDContig14092	+		D	TGAATCCACCAACACCACCAAGGAA	GTTGGATCCTTTCTTGTACACGGA	250
8	cuAContig3699	cuDContig12282	+	+	D	AAGTGAGCGCTTCAGGTGGATAA	TCCAGATGATGCAAAGCCAATT	230
9	cuAContig22035	cuDContig8923	+	+	D	GTTATCGCTGTTCTCATGAACCTT	GAAGGACTAGGGAGATTTTACAG	250
11	cuAContig12576	cuDContig12547	D	+	D	TCATTGCAAGGAAGTAGGGCTT	CTTCTACTGACGAGCAAGAGTAGA	250
12	cuAContig390	cuDContig10086	+	+	+	TCGTCACCGTACTAAATGGTCTGT	GATGGTGTTTCAAGTTTCGAGCTT	250
13	cuAContig11708	cuDContig1126	+	+	+	CTTCAACTGTTGTTTGCTTTTGTCC	CCATACAAAACCCACATGAATCTC	200
16	cuAContig2040	cuDContig1073	+	+	+	TTAGTGCAAGGCTGCAGACAAACA	TTGATGACTGCAGGGATGCTTCA	221
17	cuAContig1880	cuDContig14998	+	+	+	CAGTAGTGCGGGTTTTATTCATGA	GCAGGTCTATTATACTGGATTTTGG	240
19	cuAContig680	CDcontig15655			+	ACTCACCGTCTCCATCATCGCCTT	ACCAAACAGATATAATGGGGCCGT	181
22	cuAContig4409	cuDContig11665	+	+	+	GCCGTATTCCCTGTCTTAGACGA	GAAGCTTGTAATAGCCAGCATGAT	248
23	cuAContig16261	CDcontig31166	+		+	AATTTTGTGGCGTAGCAGAGATG	CATCTCCATACCTTGCTTGTACAT	223
27	cuAContig1441	cuDContig11514	+	+	+	CCTTTGACGGTCATGGTAATAATG	CTTCGTGTCTCGTAACTGAATTAG	235
33	cuAContig4131	cuDContig10338	+	+	+	ATCGCCATGTGGTGGATAGATATA	TCCATTCTTCAGATCACAGTCCAT	285
34	CAcontig45066	cuDContig10112	+	+	A	GTATTGGAGAGCTAATGGTAGCAA	CAATTCAGCGCAATCTTTGTGGA	190
40	cuAContig8788	cuDContig9553	+	+	+	ACAGGTCCTTCAATGTCTTAACAC	CTGGTGGTTTAAAGTATCTTTTGGG	245
45	cuAContig19539	cuDContig1399	+	+	+	TTGGAAGTGGTGTAAATAAGCTCC	TGGAGGGTTAACGTTTCTTTCTTC	262
48	cuAContig1068	CDcontig15250	+	+	+	GTATACGATGCTACAGTCCAAGAT	TATTTCCTTGAAGACCAACGTGTC	308
52	cuAContig3572	CDcontig04385	+	A	A	AGTTCTGAACGAATTAGCTCCTTG	TTCAACTGCGGTATAGGTAGAAGA	253
55	cuAContig18826	cuDContig10662			+	CAAAGGATATGACATCAAGCATTCC	TGTCATCGGGACAGAAGCATGAAT	212
56	cuAContig22167	cuDContig1003	+	+	+	TCCATGTATGGATCCACTGTTTCCAT	AGCCATTCCATTCGTAAACAAGCC	287
60	cuAContig4711	cuDContig10081		+	+	AGGGAAGAGGTTAATAACACTGAG	CCTCTTCATCAATTTCTTCCTCCT	185
61	cuAContig10	UDcontig16166	+	+	D	GGATGACACTTTACAGGTTCGGTAA	AAGAAGAAACAGTGGCCACCTTAG	252
65	cuAContig4399	UDcontig68476	+		D	TTTGGTCTGTTGGGGAACGGAAGTTA	AACAACTGTCCTCCTCCTCCGATTT	234
67	cuAContig1955	cuDContig11487		+	+	CCCTTTTCGCCTTTATATTTCTTACC	TCTCCCATGATCCATGGATTAAGA	187
68	cuAContig23603	cuDContig10743	+	+	+	TGCAAGAAGGCAAATCCTGCTGTA	TTGCATGGGCTCAATACTCAAAGC	245
71	cuAContig7999	CDcontig29475	+	+	D	CATGATGATCGCTAATCCTTTCCG	TTCACACGAGCTCTTCGATTGTTT	255
72	cuAContig5902	CDcontig31462	+	+	+	GCCACAGACGATTAAAATCAACCA	CCATGGATCTAACATTTCACACCA	234
74	cuAContig143	CDcontig19033	+	+	+	TGCCAAAGAGTTCTTGAGGATCTA	TCTCTCAACAATTAAAGGAGGAGG	220
80	cuAContig11324	cuDContig14318	+	+	+	ACCAGAGGAACCCGACTTTTCT	GCTAAGCTAAGTTCTTGTGGTCCA	237
80	cuAContig8928	CDcontig16784	+	+	+	CAACGGTTACACAACTCTTCAGT	ATAGCAACACACAAGGCACTCCAA	241
81	cuAContig11595	CDcontig19359	+	+	+	GTGCATGGGTGAATTAGAAGCCTT	GTATCCTAATCCGGATGTAACTTG	238
82	UAcontig12787	cuDContig10037	+	+	+	CTCAGCAAAGTTCTGATACCAGT	TACTGTTACGAGATCGAGAATGTG	249
83	cuAContig18632	cuDContig10322	+	+	+	TAAACCCGTACGAGCACATAAGAA	TGTGCTAAAACATTGAGGCTTCAG	242
